# Supplementary material for: Transcript Analysis Reveals a Hypoxic Inflammatory Environment in Human Chronic Otitis Media With Effusion
Source: Front Genet. 2020 Feb 21;10:1327. doi: 10.3389/fgene.2019.01327 (PMC7047850; doi:10.3389/fgene.2019.01327)
Supplement: Supplementary file 1 [file DataSheet_1.zip]

Archive with 2 entries (2 files):
- Table 1 - 3.DOCX
- Table 4.XLSX
