# Supplementary material for: Transcript Analysis Reveals a Hypoxic Inflammatory Environment in Human Chronic Otitis Media With Effusion
Source: Front Genet. 2020 Feb 21;10:1327. doi: 10.3389/fgene.2019.01327 (PMC7047850; doi:10.3389/fgene.2019.01327)
Supplement: Supplementary file 1 [file DataSheet_1.zip › Table 4.XLSX]

## Sheet: mucoid_vs_blood
gene	logFC	AveExpr	P.Value	adj.P.Val
GPNMB	7.62105	8.37605	4.06739e-25	4.06404e-21
SPP1	7.48095	9.18032	4.30194e-25	4.06404e-21
ADAMDEC1	6.10138	6.93083	5.78015e-21	3.64034e-17
FNIP2	4.15911	8.16181	2.29586e-20	1.08445e-16
CD163	5.04515	7.32452	3.14866e-19	1.18982e-15
FPR3	4.14709	6.8213	9.53942e-19	3.00396e-15
RAB1A	1.87414	9.48193	3.18591e-18	8.59923e-15
CDCP1	2.29694	6.34299	5.00225e-18	9.61857e-15
CTSL	5.29585	7.33853	4.70098e-18	9.61857e-15
LGMN	4.60409	9.58212	5.09081e-18	9.61857e-15
SLC1A3	4.32536	7.26429	9.61211e-18	1.65101e-14
NLN	2.73562	6.43795	1.91424e-17	3.01398e-14
SLCO2B1	4.51259	6.67131	2.2632e-17	3.2893e-14
TFEC	3.00037	7.85639	2.99394e-17	4.04054e-14
LHFPL2	3.1554	7.18774	3.30425e-17	4.16203e-14
ATP13A3	3.02015	8.59679	4.48409e-17	4.93281e-14
ATP6V1C1	2.67746	8.18758	6.24913e-17	4.93281e-14
JUN	3.46731	6.9004	5.90383e-17	4.93281e-14
MGLL	3.06412	7.36558	6.14583e-17	4.93281e-14
MMP14	4.67855	6.68609	5.65667e-17	4.93281e-14
PPAP2B	5.44448	7.62805	6.26587e-17	4.93281e-14
RGL1	3.19611	7.47394	6.12533e-17	4.93281e-14
SGK1	2.65182	8.95151	5.48753e-17	4.93281e-14
SLC43A3	2.99378	8.69758	4.98696e-17	4.93281e-14
PLA2G7	4.3447	8.79569	8.48849e-17	6.41526e-14
PDCD1LG2	3.05263	6.39583	1.82618e-16	1.32707e-13
BCAT1	4.61014	6.96822	2.09903e-16	1.46885e-13
FAM20A	3.11126	6.82771	2.42982e-16	1.63961e-13
ADAM9	3.0815	7.04395	3.12803e-16	2.03796e-13
C1QC	3.82208	7.6169	3.75355e-16	2.36399e-13
RRAGD	2.40249	7.96879	6.28929e-16	3.83322e-13
ENPP2	4.38773	7.57418	6.56684e-16	3.87731e-13
RNASE1	5.34389	8.39682	9.07236e-16	5.19434e-13
DUSP3	1.80906	8.16224	1.06552e-15	5.76107e-13
MMP12	6.49314	6.35681	1.12665e-15	5.76107e-13
PKM	2.09984	9.4163	1.11832e-15	5.76107e-13
PLAU	4.03086	7.24798	1.12819e-15	5.76107e-13
ETV5	4.14501	5.47408	1.17478e-15	5.84112e-13
C11orf21	-1.79513	6.1107	1.31971e-15	6.23367e-13
ZC3H12C	3.42444	5.70668	1.30128e-15	6.23367e-13
ICAM2	-2.59168	8.22082	1.45499e-15	6.70501e-13
FLVCR2	1.98008	7.07588	1.58055e-15	6.94488e-13
FMNL2	4.45443	6.84091	1.55108e-15	6.94488e-13
ABCA1	2.77384	8.72257	1.61793e-15	6.94753e-13
PLTP	4.57176	8.24481	1.72497e-15	7.24258e-13
CCL18	4.92161	7.94761	1.93715e-15	7.8408e-13
EPB41L3	2.60469	7.84567	1.95045e-15	7.8408e-13
CTSB	2.40938	11.2383	2.16529e-15	8.37402e-13
TNS3	3.21064	7.94437	2.17173e-15	8.37402e-13
HSD17B4	2.48157	9.00445	2.42919e-15	9.17942e-13
LACC1	2.31927	6.5301	2.65515e-15	9.83655e-13
CTTNBP2NL	2.58899	5.92316	3.0964e-15	1.12506e-12
ABCG1	1.94196	8.40084	3.57174e-15	1.24971e-12
NKG7	-3.63778	9.1933	3.54693e-15	1.24971e-12
DRAM1	3.26851	7.28599	4.22109e-15	1.42416e-12
DUSP10	2.59903	7.93115	4.20883e-15	1.42416e-12
NRP2	3.94245	7.0116	6.55204e-15	2.17183e-12
CTNND1	2.21376	7.89827	8.32454e-15	2.67445e-12
PXDC1	2.50902	6.75516	8.35148e-15	2.67445e-12
PAPSS2	3.53698	6.74832	8.88392e-15	2.79755e-12
ZFYVE16	2.36513	7.87526	9.21292e-15	2.85359e-12
TNFSF15	2.9578	5.93548	9.71238e-15	2.95977e-12
AGAP3	2.41394	6.76395	1.05075e-14	3.11071e-12
MGAT1	1.60222	7.96871	1.06444e-14	3.11071e-12
P2RX4	1.7478	7.92127	1.08663e-14	3.11071e-12
TBC1D2	2.32813	8.31847	1.0783e-14	3.11071e-12
TCL1A	-3.2716	7.53459	1.14138e-14	3.21869e-12
CD63	2.54575	8.7346	1.54697e-14	4.2377e-12
RASGEF1B	2.36829	8.07655	1.54759e-14	4.2377e-12
TCF7	-3.65887	7.92443	1.72955e-14	4.6683e-12
TMEM51	2.79534	5.82661	1.86576e-14	4.96503e-12
ARHGAP18	2.7223	7.51166	2.01522e-14	5.28828e-12
CLIC2	2.05499	6.6509	2.15094e-14	5.56711e-12
CCL2	5.72674	7.37749	2.3376e-14	5.96845e-12
CCND3	-2.0837	8.97399	2.52379e-14	6.28678e-12
SLC11A2	2.44785	8.10174	2.52882e-14	6.28678e-12
SLAMF8	3.49011	7.71086	2.58634e-14	6.34627e-12
CD8B	-2.47461	6.85815	2.70377e-14	6.46646e-12
TFRC	3.00836	8.10579	2.6892e-14	6.46646e-12
RAB13	2.17298	6.66752	2.7641e-14	6.52812e-12
RP11-295K3.1	1.57074	9.95322	2.99575e-14	6.98787e-12
MAL	-4.13772	7.29529	3.2075e-14	7.39056e-12
CTNNA1	1.92417	6.48916	3.2536e-14	7.40645e-12
GAS2L3	3.016	6.52899	3.56617e-14	8.02132e-12
SCD	4.1239	8.5152	3.64984e-14	8.11296e-12
APBA2	-2.33889	5.85668	3.77997e-14	8.20905e-12
CLCN7	1.98368	8.11758	3.74448e-14	8.20905e-12
C1QB	3.44814	7.45348	3.88166e-14	8.24045e-12
SLC3A2	1.90845	8.73641	3.86773e-14	8.24045e-12
RNF157	-1.45559	5.96602	4.39776e-14	9.23236e-12
AK4	2.67436	5.65761	4.57401e-14	9.49685e-12
GRAP	-2.51058	7.79755	4.92825e-14	1.01211e-11
GNS	2.03667	9.5489	4.99529e-14	1.01485e-11
ENO1	1.72068	10.3349	5.1698e-14	1.02819e-11
RAB37	-2.29991	7.17638	5.1407e-14	1.02819e-11
TPP1	1.74907	9.99439	5.37848e-14	1.05855e-11
KIF5B	1.30126	9.3019	5.78949e-14	1.1277e-11
C3	4.01964	7.15959	5.89519e-14	1.13657e-11
PITPNC1	-1.80397	8.86075	7.19347e-14	1.37286e-11
P4HA1	3.28846	8.03671	8.17363e-14	1.54433e-11
LAMP1	1.82793	9.2058	8.43867e-14	1.54796e-11
PLEKHB2	1.75375	8.51785	8.30776e-14	1.54796e-11
SDC4	2.83925	6.48539	8.43363e-14	1.54796e-11
RAB20	2.5003	7.40205	8.75543e-14	1.59063e-11
CSTB	1.61256	9.92796	9.35636e-14	1.68361e-11
FMN1	2.22439	6.16315	1.12111e-13	1.99833e-11
SIGIRR	-2.06681	8.0263	1.17525e-13	2.07525e-11
NDRG1	1.74593	9.98782	1.21754e-13	2.13002e-11
GNPDA1	2.14682	6.88976	1.32897e-13	2.30363e-11
TRIP10	2.83284	6.55989	1.34667e-13	2.31309e-11
ADCY3	2.16277	7.34846	1.3625e-13	2.31919e-11
C1QA	3.0048	7.18985	1.38108e-13	2.32984e-11
TMEM238	-2.89014	7.80936	1.40699e-13	2.35254e-11
PHOSPHO1	-3.61351	8.10565	1.44628e-13	2.39701e-11
ASAH1	1.62342	10.2633	1.65384e-13	2.71719e-11
FGFBP2	-2.8457	5.98941	1.67003e-13	2.72013e-11
CD7	-2.49832	7.80477	1.94466e-13	3.10074e-11
CEP170	1.80481	8.13705	1.95294e-13	3.10074e-11
MS4A4A	3.98841	7.88489	1.9331e-13	3.10074e-11
GLA	2.70621	8.13253	1.97582e-13	3.11094e-11
ACP2	2.46615	8.10863	2.03601e-13	3.1792e-11
ARL8B	1.2122	9.19245	2.09574e-13	3.24565e-11
NCR3	-2.12204	6.62113	2.19056e-13	3.36491e-11
DAB2	3.73792	8.6502	2.62538e-13	3.96831e-11
MERTK	3.20748	7.15744	2.61562e-13	3.96831e-11
SH3PXD2B	2.46019	6.16122	2.89086e-13	4.33492e-11
CD80	2.50854	6.35181	3.25699e-13	4.84547e-11
CTSD	1.66698	11.5207	3.51119e-13	5.18284e-11
RAB39A	2.07203	5.40838	3.78404e-13	5.5423e-11
CXCL16	2.49712	9.48595	3.82546e-13	5.55986e-11
LILRB4	3.22643	8.41949	3.96269e-13	5.71535e-11
FLT3LG	-2.95933	8.74955	4.59913e-13	6.58302e-11
CD83	3.13551	7.84672	5.13244e-13	7.29115e-11
TUBA4A	-1.92736	6.90948	5.20366e-13	7.33717e-11
LRRN3	-3.81331	6.19221	5.33601e-13	7.46804e-11
TRABD2A	-2.07394	6.79297	6.18707e-13	8.59548e-11
GRAP2	-3.01719	7.36664	6.27304e-13	8.6513e-11
CGB8	-3.39402	8.91868	6.53852e-13	8.95209e-11
P2RX7	2.58009	7.70729	6.60761e-13	8.9816e-11
SMPDL3A	3.12934	6.82779	7.7623e-13	1.04758e-10
FHAD1	2.2707	5.77794	7.88574e-13	1.05669e-10
CD247	-3.05925	8.05858	8.08669e-13	1.07598e-10
IL16	-1.82469	8.33642	8.69582e-13	1.14894e-10
TESPA1	-2.82433	8.5483	8.86732e-13	1.16347e-10
ABL2	1.76249	6.82112	8.95972e-13	1.16748e-10
PGLYRP1	-2.5237	6.10689	9.28125e-13	1.20109e-10
CCM2	-1.62939	7.73524	1.02838e-12	1.31413e-10
NRGN	-2.98361	7.01611	1.02938e-12	1.31413e-10
ZEB2	1.41579	10.1555	1.06799e-12	1.35427e-10
NR1H3	3.63521	7.14549	1.08498e-12	1.36664e-10
PDLIM2	-1.55519	7.48038	1.17059e-12	1.46471e-10
DAPK1	1.90584	8.48521	1.23186e-12	1.53123e-10
KLF13	-1.37168	7.45168	1.28431e-12	1.586e-10
ITGAV	2.2225	6.57921	1.32735e-12	1.6205e-10
MRC1	3.38974	6.05123	1.32941e-12	1.6205e-10
PARP6	1.37213	8.10071	1.34562e-12	1.62975e-10
ACER3	1.85751	7.09832	1.40403e-12	1.68966e-10
ZNF398	-1.49675	7.36095	1.47792e-12	1.76733e-10
LRP12	2.12813	5.2785	1.50457e-12	1.77671e-10
RNF217	1.70377	5.92372	1.49674e-12	1.77671e-10
HIST2H2AC	-1.89716	10.7967	1.53818e-12	1.80512e-10
PLD1	2.49979	6.67157	1.55178e-12	1.80983e-10
ATG7	1.68162	9.09687	1.56298e-12	1.81172e-10
TNFRSF14	1.52405	8.47115	1.59441e-12	1.83687e-10
PDXK	1.85804	7.53773	1.65532e-12	1.89549e-10
GIMAP6	-1.6847	7.76121	1.67838e-12	1.91032e-10
BACH2	-2.58073	6.89124	1.69309e-12	1.91552e-10
SLC9A3R1	-1.94286	8.76387	1.70951e-12	1.92259e-10
DMXL2	2.15657	9.5759	1.72709e-12	1.93087e-10
STARD13	1.75891	5.84527	1.73921e-12	1.93298e-10
C16orf54	-2.09176	8.08546	1.82546e-12	2.01697e-10
APOC1	5.42695	8.0104	1.84506e-12	2.02678e-10
OGG1	-1.18427	7.14345	1.98958e-12	2.1729e-10
RGS1	4.00406	6.00988	2.02092e-12	2.1819e-10
RNF122	-1.39921	6.80443	2.01881e-12	2.1819e-10
SLC25A39	-3.54247	10.6412	2.0996e-12	2.25397e-10
SH2D1B	-4.22359	6.7644	2.19104e-12	2.33884e-10
SUCNR1	2.33081	4.71301	2.2263e-12	2.36313e-10
VSIG1	-2.80831	5.70765	2.28777e-12	2.41481e-10
S1PR1	-3.04479	7.85091	2.37258e-12	2.49042e-10
TRPM2	1.91019	7.4418	2.4686e-12	2.5769e-10
CLC	-6.11981	8.45853	2.51281e-12	2.59438e-10
TMEM229B	-1.95856	6.39498	2.50726e-12	2.59438e-10
SPPL2A	1.52734	8.69951	2.55491e-12	2.61794e-10
UBIAD1	-1.61548	7.22355	2.56335e-12	2.61794e-10
C16orf74	-1.36017	7.14308	2.73016e-12	2.77225e-10
SREBF1	1.50514	7.13849	2.74379e-12	2.77225e-10
SLC41A2	2.81629	6.21544	3.04003e-12	3.05523e-10
LONRF3	1.68625	5.93364	3.14111e-12	3.14011e-10
NPC1	2.12402	9.11515	3.17193e-12	3.15424e-10
OLFML2B	2.86358	6.21837	3.19405e-12	3.15961e-10
HHEX	-1.1678	6.48073	3.27488e-12	3.22269e-10
CCL5	-2.40124	10.3294	3.34352e-12	3.27318e-10
SDS	2.9067	6.37967	3.49691e-12	3.4057e-10
FAM102A	-2.60822	8.20105	3.5271e-12	3.41749e-10
MSR1	4.77375	6.69873	3.62636e-12	3.49574e-10
NHSL2	-2.68217	6.92812	3.78864e-12	3.61891e-10
STRIP2	1.70789	5.68345	3.79244e-12	3.61891e-10
STX4	1.3243	8.01455	3.81828e-12	3.62525e-10
ACOT9	1.44827	7.77689	3.85471e-12	3.63742e-10
ITM2C	-1.87878	8.24269	3.8696e-12	3.63742e-10
S1PR5	-1.95233	6.39681	3.96615e-12	3.70972e-10
NUPR1	3.59537	7.4516	4.03363e-12	3.73585e-10
PLXNA1	2.56349	7.16537	4.02924e-12	3.73585e-10
ARHGAP31	1.59085	6.70237	4.05469e-12	3.73704e-10
ERP27	-1.91333	7.1114	4.17039e-12	3.82501e-10
UBASH3A	-2.28679	7.07279	4.25627e-12	3.88493e-10
HSPB1	1.5154	10.4761	4.33217e-12	3.93519e-10
GCNT4	-2.73537	5.10402	4.40588e-12	3.983e-10
TMEM177	-1.14088	5.94941	4.49747e-12	4.04644e-10
DOCK7	2.08235	6.50441	5.03514e-12	4.46638e-10
PDLIM1	-2.63065	7.70129	5.01406e-12	4.46638e-10
SDC2	4.62011	6.28425	5.01694e-12	4.46638e-10
CHKA	1.86037	6.70783	5.08239e-12	4.48723e-10
CD8A	-2.25065	7.7565	5.67984e-12	4.96591e-10
GNLY	-4.08058	8.61988	5.70341e-12	4.96591e-10
MMP19	3.33466	5.98318	5.67231e-12	4.96591e-10
AMIGO1	-1.6076	6.01488	5.75026e-12	4.98374e-10
ANXA5	1.54668	9.95036	5.79161e-12	4.99665e-10
BIN2	-1.29205	9.2073	6.0494e-12	5.19533e-10
KYNU	2.41968	8.5226	6.65561e-12	5.6901e-10
RAB19	-1.25344	5.53808	6.80823e-12	5.79436e-10
ICAM1	2.79289	9.04539	7.09477e-12	6.01115e-10
IL4I1	2.07893	6.94486	7.17697e-12	6.05365e-10
SGTB	2.01097	8.29627	7.24856e-12	6.08686e-10
FOXP1	-1.47829	8.88782	7.29061e-12	6.09508e-10
MAFB	1.73746	7.74975	7.48398e-12	6.22918e-10
CYFIP1	2.8696	7.13965	7.52276e-12	6.23399e-10
RASGRF2	-1.99021	5.77234	7.75631e-12	6.39946e-10
DFNA5	3.18515	6.48674	7.90903e-12	6.4971e-10
RAB42	3.70753	6.29484	8.09703e-12	6.62274e-10
SNX9	1.62516	7.49533	8.1447e-12	6.63302e-10
FAM213B	1.76315	6.88827	8.35467e-12	6.77481e-10
CCDC47	1.31368	7.75904	8.43774e-12	6.78643e-10
PRR5	-1.91463	7.16277	8.44083e-12	6.78643e-10
APOE	3.68252	7.40658	8.57333e-12	6.86375e-10
CST7	-2.14306	9.3355	8.65635e-12	6.90097e-10
DGCR2	-1.3114	7.90425	8.94962e-12	7.07507e-10
EPHX2	-1.80662	5.27206	8.91504e-12	7.07507e-10
VIPR1	-1.46124	6.31708	8.9929e-12	7.07966e-10
HSD17B14	2.30096	5.28547	9.13334e-12	7.16039e-10
LACTB	2.15312	8.41571	9.39667e-12	7.33639e-10
VPS26A	1.55352	8.29877	9.64758e-12	7.50129e-10
NOG	-1.49508	6.14098	9.84675e-12	7.62477e-10
PMP22	3.28601	7.28018	9.96557e-12	7.68528e-10
NELL2	-3.2027	6.52012	1.02333e-11	7.82783e-10
SLC26A11	2.02571	7.63578	1.02071e-11	7.82783e-10
PXYLP1	-1.77267	5.72888	1.03951e-11	7.91954e-10
ADGRG1	-3.14636	6.11485	1.04897e-11	7.9595e-10
ATF3	2.12365	5.40232	1.0774e-11	8.11232e-10
KLF3	-1.08426	9.07321	1.07769e-11	8.11232e-10
LAT	-1.94103	7.85956	1.0823e-11	8.11469e-10
PLCB1	-1.70634	5.98814	1.10975e-11	8.28756e-10
SCML4	-1.76325	6.58442	1.11625e-11	8.30329e-10
OLR1	4.25807	6.09141	1.12682e-11	8.34904e-10
GATM	3.30305	7.23794	1.14463e-11	8.44792e-10
UGCG	1.79391	8.12126	1.16145e-11	8.53871e-10
EIF4EBP2	-1.009	10.4532	1.17536e-11	8.60745e-10
KIF21B	-1.28933	7.40654	1.20229e-11	8.7707e-10
FAM117A	-2.27682	8.08253	1.21379e-11	8.78674e-10
MYOF	2.98971	7.36479	1.21321e-11	8.78674e-10
PADI4	-2.45706	7.03927	1.24373e-11	8.96908e-10
CCRL2	4.05144	7.94827	1.28378e-11	9.22271e-10
PLEKHM2	1.3447	8.76032	1.30046e-11	9.30719e-10
C15orf48	5.47018	5.80173	1.31896e-11	9.4039e-10
PRDX2	-2.75474	8.20002	1.33568e-11	9.48732e-10
TBC1D10C	-1.76177	7.6617	1.37965e-11	9.76296e-10
RNF144A	-1.55928	5.33163	1.40071e-11	9.87502e-10
FCN1	-2.26577	8.37196	1.47679e-11	1.02961e-09
PLA2G4C	2.50035	5.72237	1.47534e-11	1.02961e-09
PLXND1	2.95265	7.51668	1.47608e-11	1.02961e-09
SEPT6	-1.75261	9.13123	1.51055e-11	1.04928e-09
ZFYVE26	1.46614	8.01215	1.52566e-11	1.05589e-09
GIMAP1	-2.43784	7.55326	1.59745e-11	1.10154e-09
GYPC	-3.10373	8.7733	1.62364e-11	1.11553e-09
GPR137B	1.9879	9.32734	1.63467e-11	1.11904e-09
CANX	1.11001	10.9473	1.66324e-11	1.13449e-09
RBM38	-2.56213	8.86928	1.71993e-11	1.16474e-09
SH3D21	2.9015	7.08498	1.71433e-11	1.16474e-09
MYBL1	-2.91077	6.74733	1.75639e-11	1.18519e-09
SPRED2	1.74092	5.88842	1.80066e-11	1.21074e-09
CD79B	-2.7504	7.62122	1.81716e-11	1.2175e-09
GTF2IRD1	1.37925	5.45062	1.86829e-11	1.24733e-09
EMP1	4.57276	6.39161	1.88657e-11	1.2551e-09
PSMG4	-1.6308	7.74586	1.92551e-11	1.27651e-09
KCNMA1	2.90379	6.63882	2.03317e-11	1.34317e-09
ATP10A	-1.5737	6.31621	2.0793e-11	1.36886e-09
ZNF346	-1.15222	7.09241	2.08875e-11	1.37031e-09
TMIGD2	-2.46468	5.73043	2.16256e-11	1.41382e-09
UAP1L1	1.70196	6.8214	2.18145e-11	1.42125e-09
PLAUR	1.94784	10.3672	2.18965e-11	1.42169e-09
FSD1L	1.46179	4.71712	2.19942e-11	1.42315e-09
TSPAN18	-1.88186	5.60495	2.22597e-11	1.43541e-09
PTPN12	1.58555	9.2272	2.27309e-11	1.46081e-09
ELL2	1.87844	8.9485	2.29702e-11	1.47118e-09
INPP4A	-1.32727	8.81868	2.32389e-11	1.48336e-09
LRP1	2.60853	8.27775	2.33565e-11	1.48585e-09
ZFP36L2	-1.71447	9.45259	2.41209e-11	1.52933e-09
DNAJC5B	3.60838	6.02577	2.42786e-11	1.53418e-09
PATZ1	-1.59906	6.80101	2.4572e-11	1.54755e-09
C5orf63	-1.93311	5.63542	2.49873e-11	1.56847e-09
MANBA	1.3367	7.75442	2.52192e-11	1.57779e-09
DOCK4	3.19136	7.59117	2.57188e-11	1.60374e-09
PDK4	-2.61648	6.91796	2.66609e-11	1.65701e-09
CPM	3.68005	7.50956	2.70481e-11	1.67556e-09
MREG	2.57277	5.86659	2.74289e-11	1.6936e-09
RALA	1.84085	7.00321	2.76372e-11	1.7009e-09
IL18BP	2.48032	8.20265	2.78245e-11	1.70687e-09
COL4A3BP	1.35952	8.47172	2.88157e-11	1.75627e-09
MILR1	1.80862	7.8432	2.87788e-11	1.75627e-09
FCHO2	2.14451	8.39386	2.97506e-11	1.80669e-09
NEU1	1.29613	8.04184	2.98342e-11	1.80669e-09
AHR	1.32245	9.02319	3.05107e-11	1.83771e-09
CAMK2G	-1.41186	8.25907	3.05945e-11	1.83771e-09
CD5	-1.95144	8.13106	3.06383e-11	1.83771e-09
CD96	-2.84091	8.28323	3.09362e-11	1.84971e-09
LEF1	-4.86206	8.56447	3.1683e-11	1.88838e-09
SEPP1	4.27075	6.95723	3.40882e-11	2.02536e-09
AXL	1.58117	6.32574	3.43607e-11	2.02739e-09
FAM43A	-1.82594	7.10753	3.44427e-11	2.02739e-09
HTRA4	3.58702	7.56637	3.44444e-11	2.02739e-09
PRKCH	-1.92185	8.49002	3.52111e-11	2.06079e-09
SIT1	-2.59696	6.63137	3.523e-11	2.06079e-09
LEP	2.98599	6.18993	3.56166e-11	2.07697e-09
ORAI1	-1.599	7.15831	3.59294e-11	2.08877e-09
GPA33	-1.40548	6.29115	3.60437e-11	2.08899e-09
ST3GAL6	1.62254	7.41375	3.84656e-11	2.22254e-09
ALCAM	2.48805	7.53468	3.9039e-11	2.24265e-09
IL10	2.52267	5.50284	3.90512e-11	2.24265e-09
AHSP	-4.28774	6.49714	3.96715e-11	2.24611e-09
ALOX15B	1.98136	6.37415	3.96879e-11	2.24611e-09
MRM1	-1.0642	6.25175	3.96986e-11	2.24611e-09
PTGDR	-3.56913	7.53339	3.94494e-11	2.24611e-09
XYLT1	-1.21575	7.28702	3.97058e-11	2.24611e-09
MFNG	-1.30557	7.99388	4.07684e-11	2.29934e-09
FAM117B	-2.35861	8.3299	4.09964e-11	2.30531e-09
PRKCZ	-1.64606	6.25546	4.11295e-11	2.30594e-09
SQSTM1	1.65159	9.45932	4.13287e-11	2.31025e-09
ADD3	-2.13695	8.236	4.27528e-11	2.3828e-09
LDLRAP1	-1.91156	7.53812	4.50494e-11	2.49608e-09
ZMIZ2	1.08391	8.1295	4.50134e-11	2.49608e-09
SLC25A19	1.72788	7.16445	4.74243e-11	2.61999e-09
PCDH9	-1.68272	5.03798	4.7708e-11	2.62797e-09
SBK1	-1.26348	6.02696	4.79783e-11	2.63518e-09
SKAP1	-2.96172	7.11383	4.86743e-11	2.66566e-09
TMEM165	1.09485	8.70276	4.92612e-11	2.69001e-09
SIRPG	-3.32849	8.6088	5.05805e-11	2.75408e-09
CD3G	-3.41292	8.50776	5.09164e-11	2.76441e-09
SPRED1	2.79925	7.34899	5.10779e-11	2.76523e-09
ZXDC	-0.913576	8.54282	5.28179e-11	2.85126e-09
PRDX1	1.79202	9.48778	5.30544e-11	2.85587e-09
LIPE	-1.18423	6.13275	5.40941e-11	2.88716e-09
NABP1	1.43975	9.4796	5.39968e-11	2.88716e-09
PSMF1	-1.88654	9.51734	5.40352e-11	2.88716e-09
CCDC88C	-1.73984	7.58893	5.51091e-11	2.93305e-09
BHLHE40	2.23629	8.12784	5.59328e-11	2.95194e-09
RDX	1.76141	5.79973	5.58388e-11	2.95194e-09
SPIRE1	2.76286	6.59165	5.58688e-11	2.95194e-09
S1PR4	-2.00348	7.51895	5.64801e-11	2.96527e-09
ZNF275	-1.11359	6.71292	5.64992e-11	2.96527e-09
SEPT1	-2.06678	7.72563	5.70428e-11	2.97726e-09
SIDT1	-2.61464	6.61041	5.69838e-11	2.97726e-09
AQP3	-1.58781	7.36026	5.73777e-11	2.98649e-09
GNB4	1.55255	7.65834	5.75544e-11	2.98745e-09
HK2	2.53868	8.85684	5.87613e-11	3.04174e-09
FAM159A	-1.82516	7.47315	5.95914e-11	3.07629e-09
HBA2	-4.01003	11.4616	5.98517e-11	3.0813e-09
LGALS8	1.39795	9.38507	6.02792e-11	3.09488e-09
DPM2	-1.90182	7.36231	6.05452e-11	3.10011e-09
CD109	3.60541	5.76777	6.10672e-11	3.10998e-09
CTSW	-2.79889	7.87774	6.09949e-11	3.10998e-09
HSP90B1	1.60519	8.90965	6.21914e-11	3.15872e-09
PLIN2	2.4054	8.3259	6.27939e-11	3.17227e-09
VPREB3	-1.93119	5.83326	6.26641e-11	3.17227e-09
PRUNE	-1.03453	6.88927	6.30433e-11	3.17637e-09
XXbac-BPG116M5.17	2.05788	6.04819	6.51979e-11	3.27619e-09
TMEM40	-1.75515	5.60443	6.58549e-11	3.2917e-09
VSIG4	3.74105	7.57225	6.57474e-11	3.2917e-09
TMEM204	-2.62967	7.45942	6.61614e-11	3.29829e-09
ATP6V1B2	1.12612	11.1189	6.75077e-11	3.35655e-09
FAM169A	-1.08135	4.64974	6.77717e-11	3.36083e-09
LBH	-2.3212	7.95897	6.81467e-11	3.37058e-09
GBE1	3.37622	6.62822	6.86266e-11	3.38546e-09
AES	-1.87667	9.12394	7.00954e-11	3.44891e-09
LCK	-2.60194	7.68738	7.04742e-11	3.45854e-09
RAPH1	3.08926	6.04348	7.22317e-11	3.53561e-09
LONP1	1.10629	6.28505	7.26927e-11	3.54898e-09
ADRB2	-1.83929	6.88357	7.45984e-11	3.63263e-09
ABHD14B	-1.72248	6.87374	7.73855e-11	3.74903e-09
UBTD2	1.49396	6.76028	7.73367e-11	3.74903e-09
PYGO2	-1.28484	6.4159	7.80858e-11	3.77328e-09
PTPRCAP	-3.0383	9.27922	7.89086e-11	3.80331e-09
NOSIP	-1.72313	8.51797	7.99788e-11	3.84509e-09
LIMD2	-1.97939	9.52191	8.02794e-11	3.84975e-09
FAM65A	1.2376	8.15562	8.5249e-11	4.07763e-09
SLC35C2	-0.956957	8.38569	8.54632e-11	4.07763e-09
FAM129C	-1.39492	6.88536	8.7869e-11	4.18186e-09
HSPA5	1.7938	8.98326	8.92477e-11	4.2368e-09
ADRBK2	1.32203	8.0509	9.04769e-11	4.27368e-09
MSI2	-1.4426	7.19863	9.04037e-11	4.27368e-09
HIST1H4E	-2.68114	9.33159	9.39879e-11	4.41743e-09
TTC22	-1.35482	5.78061	9.39145e-11	4.41743e-09
HSPA1B	3.71146	7.96102	9.84819e-11	4.61717e-09
FCER2	-2.07073	6.06156	9.87733e-11	4.61936e-09
HSPH1	2.33033	7.68209	9.92722e-11	4.63123e-09
CD27	-2.80753	8.15729	1.01766e-10	4.73106e-09
KIAA0196	1.24453	8.55215	1.01913e-10	4.73106e-09
HPS5	1.24248	6.92359	1.04014e-10	4.81675e-09
ZNF101	-1.67722	7.87006	1.04341e-10	4.82009e-09
TRIB2	-2.09722	7.31496	1.05389e-10	4.85662e-09
NT5E	-1.58167	4.65927	1.06273e-10	4.88545e-09
C10orf55	2.48711	4.99941	1.06923e-10	4.90342e-09
RIN2	1.48284	7.64623	1.08289e-10	4.95405e-09
IKZF2	-1.98199	6.54055	1.09108e-10	4.97945e-09
ITK	-2.56931	8.05398	1.12198e-10	5.09585e-09
VPS37C	1.23047	7.18717	1.12075e-10	5.09585e-09
ALAS2	-5.745	8.20257	1.12538e-10	5.09904e-09
SHB	1.75601	6.57307	1.14235e-10	5.15592e-09
TXK	-2.72203	7.03575	1.14339e-10	5.15592e-09
AKR1A1	1.53773	7.99128	1.1589e-10	5.21341e-09
ADAM17	1.31484	7.71396	1.17757e-10	5.2848e-09
NANS	0.990843	6.6724	1.24799e-10	5.58608e-09
RNF13	1.25486	10.1915	1.25062e-10	5.58608e-09
IL18	2.87512	6.71686	1.25789e-10	5.60533e-09
CDA	-2.58144	8.4651	1.30054e-10	5.76817e-09
GZMM	-1.61945	6.84239	1.2997e-10	5.76817e-09
SSBP2	-1.51692	8.26938	1.37713e-10	6.09355e-09
DOT1L	1.47955	7.54279	1.39e-10	6.13613e-09
EHD4	1.4707	7.24755	1.42979e-10	6.29707e-09
FRMD4B	2.44889	6.74311	1.44051e-10	6.32954e-09
ATP6V0A1	1.72407	8.63773	1.5057e-10	6.60061e-09
FASLG	-2.17987	6.55805	1.51756e-10	6.63724e-09
ABLIM1	-2.69178	8.08973	1.52304e-10	6.64289e-09
ARRDC5	-1.4274	6.53017	1.52589e-10	6.64289e-09
CCDC93	1.31504	8.51006	1.54415e-10	6.70695e-09
KCNQ1	-0.904973	6.89348	1.54805e-10	6.70846e-09
SLA2	-2.1214	6.85435	1.55947e-10	6.74247e-09
CD6	-2.39553	7.89496	1.57523e-10	6.79505e-09
KLHDC8B	1.77722	7.12865	1.61031e-10	6.93059e-09
PDZK1IP1	-3.03308	7.62708	1.63115e-10	7.00429e-09
CFB	1.23456	5.65277	1.66004e-10	7.11219e-09
BCL11B	-2.14734	7.48092	1.68407e-10	7.19881e-09
CD3E	-3.05563	8.19641	1.69259e-10	7.21894e-09
NCK2	-1.07794	7.54429	1.71831e-10	7.31212e-09
NSMCE2	1.47051	7.0651	1.80005e-10	7.64273e-09
KLRF1	-3.92954	6.03488	1.80552e-10	7.64876e-09
SLC14A1	-3.3353	6.57829	1.81657e-10	7.67838e-09
HIST1H3H	-2.83158	5.73923	1.85362e-10	7.81749e-09
SNX10	1.7369	8.91639	1.86011e-10	7.82736e-09
THAP11	-1.13663	6.83218	1.86844e-10	7.84497e-09
RASAL2	2.6151	6.10148	1.89773e-10	7.95025e-09
SLC2A5	3.18532	6.30953	1.90875e-10	7.97873e-09
CHST12	-2.00025	7.04834	1.94365e-10	8.1067e-09
TGM2	2.44524	7.39777	1.99455e-10	8.30065e-09
ATP6V1H	1.54878	7.06813	2.01421e-10	8.36408e-09
ATP6V0E2	-0.94333	7.49397	2.02465e-10	8.37062e-09
LDHA	1.84525	8.67004	2.02147e-10	8.37062e-09
BHLHE41	2.97039	7.05295	2.03972e-10	8.39617e-09
HACD4	-1.70397	8.46437	2.03772e-10	8.39617e-09
DGKD	-1.38799	7.95199	2.06173e-10	8.46833e-09
AMPD3	2.14994	8.08136	2.07855e-10	8.51888e-09
PTPN4	-2.16223	7.10271	2.09032e-10	8.5486e-09
CTB-133G6.1	-1.4073	6.74239	2.11206e-10	8.61885e-09
LMF1	-1.27628	7.14297	2.11927e-10	8.62961e-09
PHC3	-0.880058	9.50033	2.13384e-10	8.67027e-09
MPP7	-2.11532	6.0903	2.14942e-10	8.71484e-09
KCNA3	-1.47368	7.32383	2.15514e-10	8.71931e-09
PLBD2	1.92125	7.65738	2.1997e-10	8.88059e-09
SLC25A20	-1.55318	6.80965	2.22074e-10	8.94641e-09
A2M	4.20523	7.24836	2.25173e-10	9.05194e-09
GPI	1.26538	9.68468	2.27311e-10	9.1185e-09
RASSF4	1.9811	8.02947	2.29723e-10	9.19573e-09
CNDP2	1.53544	7.84061	2.31976e-10	9.2663e-09
UBA52	-1.14768	12.1301	2.44705e-10	9.75413e-09
C5orf51	1.41006	7.37023	2.51149e-10	9.98991e-09
ITM2A	-2.34031	7.02497	2.5413e-10	1.00872e-08
SUSD3	-1.73643	7.15575	2.59255e-10	1.02691e-08
FAM134C	-1.27825	8.89799	2.61538e-10	1.03378e-08
CD68	1.45943	11.483	2.69271e-10	1.06213e-08
AOAH	-1.28868	9.91335	2.73842e-10	1.07791e-08
FCRL6	-2.3781	7.0271	2.8115e-10	1.10101e-08
P2RY8	-2.36204	7.55574	2.81342e-10	1.10101e-08
TGFBR2	-1.07028	9.82873	2.81459e-10	1.10101e-08
FDFT1	-1.35849	8.60315	2.82054e-10	1.10106e-08
EPB42	-3.38765	7.00256	2.88351e-10	1.12332e-08
CORO1A	-1.86768	11.12	2.93701e-10	1.14181e-08
CLIC4	2.02375	7.8945	2.94577e-10	1.14194e-08
TSPAN2	-2.8343	6.60984	2.94943e-10	1.14194e-08
HNRNPLL	1.56817	7.12398	2.96037e-10	1.14383e-08
FAM101B	-1.98122	8.6279	3.02408e-10	1.16606e-08
OST4	-1.33948	9.79409	3.03753e-10	1.16886e-08
HAMP	2.60407	7.08432	3.05374e-10	1.17033e-08
RGS14	-1.45568	7.49782	3.05271e-10	1.17033e-08
EGLN3	2.48804	6.71288	3.12867e-10	1.19662e-08
ATP2A3	-1.23592	8.0103	3.22884e-10	1.22976e-08
C1orf162	-1.47842	9.46626	3.22908e-10	1.22976e-08
PIK3CB	1.60572	7.78014	3.23484e-10	1.22976e-08
XYLT2	-0.943124	6.51756	3.26434e-10	1.23848e-08
FAM20C	2.96015	7.05581	3.3647e-10	1.274e-08
MEGF9	-1.78803	9.55578	3.42923e-10	1.29584e-08
HSP90AA1	1.34183	8.80426	3.50695e-10	1.32256e-08
RUNX3	-1.40346	7.85819	3.52765e-10	1.32772e-08
RNF40	1.04251	7.96498	3.59623e-10	1.35084e-08
SPATS2L	1.42153	6.16742	3.6096e-10	1.35317e-08
CAMKMT	-1.4959	5.66119	3.63602e-10	1.36038e-08
ATP5D	-1.65803	8.04794	3.65471e-10	1.36467e-08
PKD2	1.96446	6.31349	3.7729e-10	1.40602e-08
INTS5	-1.58512	6.07633	3.81392e-10	1.41851e-08
IPCEF1	-2.13454	8.1859	3.96195e-10	1.47067e-08
CAPG	2.48571	8.58009	4.02153e-10	1.48694e-08
TAGLN2	-0.898594	9.70584	4.01714e-10	1.48694e-08
DPEP2	-1.74427	8.35138	4.04535e-10	1.49283e-08
RTN4	1.30313	8.85725	4.112e-10	1.51446e-08
SPAG9	1.59963	8.90281	4.12106e-10	1.51485e-08
RP11-548K23.11	1.77254	7.85629	4.17872e-10	1.53306e-08
MAP2K6	-1.56072	5.4809	4.24807e-10	1.55248e-08
PPP1R12B	-1.40631	6.79906	4.24656e-10	1.55248e-08
DGKG	-1.24887	5.64298	4.3697e-10	1.59325e-08
SLCO4A1	2.99365	6.11182	4.3765e-10	1.59325e-08
BIN1	-1.29378	7.28104	4.40872e-10	1.60189e-08
MAPK6	1.74112	6.51372	4.54919e-10	1.64976e-08
E2F5	-2.59185	5.76396	4.61929e-10	1.66729e-08
RARRES1	2.48854	5.68335	4.63027e-10	1.66729e-08
TMEM256-PLSCR3	-1.80999	7.00411	4.63284e-10	1.66729e-08
TNRC6C	-1.4965	6.91087	4.6069e-10	1.66729e-08
HBD	-2.45746	5.76708	4.69293e-10	1.68571e-08
MFGE8	-1.24304	6.21119	4.80576e-10	1.72296e-08
HSF5	-1.14036	5.50585	4.82239e-10	1.72565e-08
NAV1	1.78916	6.9272	4.87963e-10	1.74051e-08
NUAK2	-1.89903	7.82291	4.88235e-10	1.74051e-08
ASPH	2.36088	7.37631	4.90384e-10	1.74488e-08
HNRNPH3	1.29056	9.39697	4.94041e-10	1.75242e-08
TTLL4	1.11709	7.84287	4.94357e-10	1.75242e-08
LAP3	2.04262	8.67642	5.00508e-10	1.7709e-08
ABR	1.13643	8.82553	5.15431e-10	1.82029e-08
NPL	1.71066	10.0349	5.19179e-10	1.83011e-08
SRSF8	-1.73787	7.54561	5.20418e-10	1.83106e-08
C19orf38	-1.87381	7.84484	5.22201e-10	1.83391e-08
EGR2	2.40001	6.49956	5.23402e-10	1.83472e-08
CD3D	-3.16449	8.25258	5.26614e-10	1.83916e-08
PPARG	3.13629	6.00479	5.26591e-10	1.83916e-08
APOBEC3D	-1.64596	7.93744	5.3059e-10	1.84622e-08
SHISA5	-1.33992	9.13798	5.29828e-10	1.84622e-08
SEMA3C	2.90408	6.47641	5.32915e-10	1.8509e-08
MLC1	-1.80694	6.31824	5.34831e-10	1.85415e-08
GEM	1.74869	4.68584	5.42384e-10	1.87689e-08
ZNF740	-1.00442	6.74868	5.49977e-10	1.89968e-08
GPX7	-2.30849	7.40759	5.63282e-10	1.93855e-08
SAT1	1.31745	11.0128	5.62481e-10	1.93855e-08
TUBB1	-3.86186	7.08831	5.64404e-10	1.93888e-08
WDR91	1.19955	7.47705	5.65461e-10	1.93899e-08
OLFM2	-1.50497	5.78596	5.85879e-10	2.00536e-08
FKBP15	1.05086	9.84959	6.00998e-10	2.05339e-08
RASGRP2	-2.16776	7.2592	6.13217e-10	2.09104e-08
TMEM144	2.36438	6.31859	6.1423e-10	2.09104e-08
JADE1	-1.21764	6.72183	6.22582e-10	2.11566e-08
CA5B	-1.68399	6.88458	6.25293e-10	2.12106e-08
ZNF619	-0.856611	5.33584	6.41907e-10	2.17351e-08
ATP6V1A	1.41909	8.73338	6.53712e-10	2.20952e-08
ELK4	-1.49644	8.33824	6.60627e-10	2.22891e-08
KLRD1	-3.01616	7.06389	6.688e-10	2.25246e-08
SLCO4C1	-2.18511	6.35825	6.9364e-10	2.33196e-08
PLAC8	-2.80349	9.23106	6.95547e-10	2.33422e-08
PRF1	-2.77302	7.35486	7.07932e-10	2.37157e-08
ROPN1L	-2.33319	6.96699	7.2182e-10	2.41382e-08
DNAJC25	1.13304	6.48633	7.25879e-10	2.4231e-08
HIST1H3I	-2.23105	10.3485	7.35271e-10	2.45013e-08
ARHGAP22	1.26419	4.96391	7.37401e-10	2.4529e-08
CORO1C	1.53788	9.25063	7.39858e-10	2.45674e-08
FAM53B	-1.23143	7.56593	7.602e-10	2.51986e-08
IRAK1	1.31441	6.60736	7.62242e-10	2.52221e-08
SRPK2	-1.04906	7.70566	7.67123e-10	2.53392e-08
KCTD12	1.18316	8.98404	7.70038e-10	2.53911e-08
SELPLG	-1.68602	9.89693	7.82338e-10	2.57517e-08
UBE2V1	-0.876686	8.37506	7.85454e-10	2.58094e-08
ACSL3	1.14648	7.04527	7.89696e-10	2.59037e-08
DENND2D	-1.00847	9.47555	7.92531e-10	2.59516e-08
SLC25A13	2.42996	7.21656	8.00353e-10	2.61624e-08
VAT1	1.96773	7.56729	8.05579e-10	2.62878e-08
SDPR	-1.80459	5.58935	8.08299e-10	2.6331e-08
ZMIZ1	1.28509	8.61326	8.34323e-10	2.7132e-08
HIST1H1E	-1.27957	10.9228	8.45199e-10	2.74385e-08
ATP6AP1	1.53865	9.69874	8.5115e-10	2.75843e-08
ORMDL3	-1.37602	7.3663	8.57867e-10	2.77543e-08
CYP27A1	2.62946	9.14382	9.08257e-10	2.93344e-08
RALY	-0.739892	8.43678	9.11954e-10	2.94035e-08
HEXA	1.62464	8.47159	9.59584e-10	3.0834e-08
SLFN12L	-2.34063	7.15787	9.58651e-10	3.0834e-08
CARHSP1	-1.14983	7.56395	9.72768e-10	3.12045e-08
ENO2	2.29483	6.70094	9.96416e-10	3.19089e-08
RPL18	-1.0547	12.0693	9.9921e-10	3.19443e-08
CENPV	-1.47485	5.31772	1.00821e-09	3.21774e-08
PPP1CA	-1.04921	8.99631	1.01239e-09	3.22564e-08
ERGIC1	-1.20507	8.66765	1.01862e-09	3.24005e-08
TPRA1	1.15233	8.0775	1.02383e-09	3.25112e-08
ENG	1.7711	7.84925	1.03577e-09	3.26708e-08
EOGT	1.64657	6.79537	1.0311e-09	3.26708e-08
PAFAH2	-0.895706	7.03918	1.03419e-09	3.26708e-08
PLD2	1.38963	6.56118	1.03397e-09	3.26708e-08
STK17B	-1.60546	9.01458	1.03849e-09	3.27021e-08
PRKCQ	-2.71923	6.74796	1.06906e-09	3.36088e-08
GATA3	-1.42002	6.67553	1.07304e-09	3.36779e-08
MMACHC	-0.844237	5.35267	1.0885e-09	3.41062e-08
TMEM39B	-1.00305	6.09156	1.12138e-09	3.50786e-08
PI4K2A	1.84254	7.78034	1.1422e-09	3.56706e-08
CAMK4	-2.50695	7.06079	1.15138e-09	3.5898e-08
UBL7	-1.23076	8.73272	1.1613e-09	3.61477e-08
CLTC	1.24026	9.30403	1.16653e-09	3.62506e-08
S1PR3	-1.89223	5.59976	1.17012e-09	3.63026e-08
ZNF672	-0.939135	7.61609	1.17756e-09	3.64735e-08
SLC38A7	1.22558	6.54414	1.18652e-09	3.66885e-08
THEMIS	-2.60123	6.3862	1.18838e-09	3.66885e-08
TNFSF8	-1.78992	8.415	1.2055e-09	3.7156e-08
JADE2	-1.26536	7.55079	1.21087e-09	3.72609e-08
RBM33	-0.769946	7.56192	1.21508e-09	3.73297e-08
GGA1	0.98149	8.22388	1.24125e-09	3.80718e-08
CLIC3	-1.1156	5.73778	1.24743e-09	3.81992e-08
MTURN	-1.01929	6.75955	1.26513e-09	3.86785e-08
C7orf43	-1.13578	7.57467	1.29023e-09	3.91922e-08
CAMSAP2	1.88187	5.98044	1.28655e-09	3.91922e-08
KLF2	-1.9803	9.32869	1.28978e-09	3.91922e-08
TSPAN32	-1.39953	7.7156	1.2871e-09	3.91922e-08
GNA15	1.65704	7.3715	1.29345e-09	3.92271e-08
STK3	1.94659	7.21414	1.30223e-09	3.943e-08
TM4SF19	4.15205	7.04715	1.38049e-09	4.17326e-08
USP20	-0.943697	6.64519	1.43416e-09	4.32861e-08
QKI	1.12445	9.66825	1.43805e-09	4.3334e-08
LTB	-1.48901	7.8744	1.44716e-09	4.35393e-08
EMB	-1.91097	8.37754	1.45321e-09	4.36517e-08
FUS	1.27004	8.8098	1.46276e-09	4.38689e-08
LIME1	-1.22624	6.46817	1.47228e-09	4.40844e-08
PWWP2A	-0.870726	7.39624	1.49295e-09	4.46326e-08
PARP16	-1.09929	6.73922	1.5154e-09	4.52321e-08
GBA	1.29429	9.16303	1.52732e-09	4.55162e-08
DMTN	-3.4688	7.82884	1.56343e-09	4.64971e-08
FLCN	1.51288	7.93187	1.56516e-09	4.64971e-08
C2orf68	-1.16976	8.27913	1.58678e-09	4.70654e-08
PATL1	1.06907	9.57395	1.59795e-09	4.73223e-08
RIPK2	1.47978	8.10025	1.60941e-09	4.75332e-08
SEL1L	1.18508	7.85827	1.6101e-09	4.75332e-08
SARAF	-1.2171	9.54055	1.63708e-09	4.82543e-08
HSD3B7	1.55134	6.80857	1.64045e-09	4.82784e-08
GIMAP2	-2.0421	6.67548	1.65164e-09	4.85319e-08
PYCARD	-1.13606	8.00389	1.65709e-09	4.86167e-08
C2	2.57051	6.65197	1.69228e-09	4.95719e-08
CLCN6	1.0045	7.87245	1.69918e-09	4.96609e-08
PDE4DIP	1.48163	8.72694	1.70057e-09	4.96609e-08
DOK2	-1.13548	8.3461	1.70745e-09	4.97849e-08
P4HA2	1.44999	5.93311	1.72036e-09	5.00839e-08
GDF11	-0.932442	5.31143	1.72366e-09	5.01028e-08
STAB1	1.70447	7.36433	1.75642e-09	5.09768e-08
GFI1B	-1.37	6.22025	1.76918e-09	5.11896e-08
MRAS	2.26979	5.48649	1.76915e-09	5.11896e-08
CELF2	-0.867837	10.3419	1.81859e-09	5.25388e-08
RHBDD1	-1.57975	7.88438	1.82475e-09	5.26364e-08
SELENBP1	-3.43675	7.39544	1.84248e-09	5.30668e-08
GPD2	1.69295	7.24022	1.86175e-09	5.33784e-08
RP5-1052I5.2	0.912534	5.10397	1.85808e-09	5.33784e-08
TPPP3	-2.16814	6.71692	1.8646e-09	5.33784e-08
TXNRD1	1.39925	7.75567	1.86367e-09	5.33784e-08
DSC1	-0.994006	4.28756	1.87306e-09	5.34587e-08
KIFC3	1.87313	5.89526	1.87041e-09	5.34587e-08
TCP11L2	-1.6531	8.02445	1.87674e-09	5.34828e-08
P4HB	1.1399	9.74152	1.89001e-09	5.3699e-08
ZNF780B	-1.29256	6.4469	1.88838e-09	5.3699e-08
GYLTL1B	-1.13987	6.03202	1.90552e-09	5.40585e-08
CIART	1.05865	5.39418	1.92708e-09	5.45171e-08
P2RX5	-1.74442	7.34884	1.92746e-09	5.45171e-08
PLCL2	-1.07444	7.42386	1.97085e-09	5.56611e-08
CASP8	-1.32339	9.6724	1.97449e-09	5.56805e-08
GIMAP4	-1.50881	9.06531	1.98733e-09	5.59593e-08
C8orf44-SGK3	1.30388	7.77488	2.01022e-09	5.65196e-08
WBP5	1.64913	4.83907	2.02438e-09	5.6833e-08
GZMB	-2.99055	6.63758	2.03582e-09	5.70693e-08
TTC9	-2.5813	6.93635	2.0647e-09	5.77932e-08
CHMP7	-1.27845	7.43762	2.07294e-09	5.79382e-08
ZNF786	-1.45224	6.4487	2.10489e-09	5.87441e-08
SLC41A1	-0.815209	6.63688	2.10985e-09	5.87958e-08
DCAF12	-2.35281	9.32857	2.11983e-09	5.89869e-08
NRP1	3.55048	6.82806	2.14001e-09	5.94609e-08
DVL3	0.97507	7.52709	2.15409e-09	5.97641e-08
HEXB	2.14174	9.42054	2.15769e-09	5.97762e-08
CTNS	1.44862	6.34057	2.17678e-09	6.02169e-08
HIST1H2AC	-1.72603	8.94956	2.21077e-09	6.10677e-08
CDC42	-0.753833	11.1481	2.2534e-09	6.20639e-08
SLC38A1	-2.56748	9.17807	2.25096e-09	6.20639e-08
GPR75	-1.11334	6.3275	2.25808e-09	6.21021e-08
RASA3	-0.936168	8.34253	2.26846e-09	6.22065e-08
YWHAG	1.11253	8.26418	2.26621e-09	6.22065e-08
NLRP1	-1.32332	8.67089	2.30007e-09	6.29818e-08
C11orf68	-1.1447	7.30234	2.31495e-09	6.32977e-08
DTNB	1.24855	7.73375	2.32713e-09	6.35388e-08
JAZF1	-1.869	7.35513	2.36395e-09	6.4451e-08
ZBTB44	-1.16406	8.44915	2.38224e-09	6.4856e-08
FBXW4	-1.10447	6.81111	2.41766e-09	6.57256e-08
GPBAR1	-1.15891	6.17757	2.43814e-09	6.6187e-08
GPR174	-2.80472	7.77201	2.45288e-09	6.64918e-08
SAMD3	-2.23713	7.19126	2.49866e-09	6.76357e-08
COLEC12	4.07441	6.3225	2.54464e-09	6.86836e-08
FAM63A	-1.50784	7.31687	2.54196e-09	6.86836e-08
SLC4A1	-4.07434	7.19943	2.62211e-09	7.06735e-08
CLEC5A	3.43163	5.63147	2.66419e-09	7.17053e-08
SRC	1.0408	7.2728	2.67458e-09	7.18827e-08
P2RY10	-2.53773	6.94598	2.72246e-09	7.30656e-08
C12orf57	-2.04548	7.82299	2.74763e-09	7.36365e-08
CCR9	-1.67384	5.25271	2.75427e-09	7.37098e-08
BAALC	1.44924	5.48867	2.81806e-09	7.52688e-08
SGK3	1.48785	8.51404	2.82447e-09	7.52688e-08
TAF8	-0.973319	7.44828	2.82441e-09	7.52688e-08
ZFAND5	0.745074	9.37151	2.87885e-09	7.661e-08
FAM220A	-0.901939	7.64147	2.99119e-09	7.94874e-08
FAM114A1	1.19504	5.75594	3.01384e-09	7.99768e-08
RNF44	-1.11841	7.51079	3.01853e-09	7.9989e-08
CCDC69	-1.56957	7.51569	3.07277e-09	8.12037e-08
SEMA6B	2.75434	5.69349	3.07297e-09	8.12037e-08
MITF	2.45304	6.88328	3.09813e-09	8.17543e-08
CPT1A	-1.28993	6.92419	3.11432e-09	8.20668e-08
MARCO	3.08738	6.12964	3.11939e-09	8.20861e-08
ERO1A	1.77139	9.08868	3.14285e-09	8.25882e-08
USP10	-0.787031	9.00942	3.17064e-09	8.32029e-08
SLC7A11	3.58482	5.82232	3.17675e-09	8.32477e-08
TRIO	1.3682	6.8107	3.23525e-09	8.46632e-08
GIMAP5	-1.53708	9.33954	3.2595e-09	8.51798e-08
ATF5	1.74547	7.37122	3.27104e-09	8.53632e-08
ARMCX3	1.07665	5.73103	3.30451e-09	8.61179e-08
C9orf78	-1.76711	7.33374	3.32448e-09	8.6519e-08
SATB1	-1.03281	8.18397	3.34723e-09	8.69912e-08
DHRS12	-0.984686	7.17773	3.37129e-09	8.7496e-08
ZAP70	-1.77083	7.36103	3.38685e-09	8.77793e-08
IDH1	1.675	7.51127	3.41386e-09	8.83582e-08
ATP8B2	-2.02125	7.01608	3.41988e-09	8.83929e-08
NF1	1.10236	7.95802	3.42467e-09	8.83957e-08
TRAT1	-3.42054	8.13064	3.44284e-09	8.87285e-08
ZMYND15	0.934901	6.19976	3.44695e-09	8.87285e-08
CDIPT	-1.34668	8.55323	3.47469e-09	8.93207e-08
PLXDC1	-1.79466	7.09408	3.49895e-09	8.98223e-08
CDKN1A	1.75914	6.76514	3.52491e-09	9.03658e-08
PDE3B	-1.58164	7.2566	3.54063e-09	9.04009e-08
PPP2R5C	-1.00479	7.98071	3.5376e-09	9.04009e-08
THAP7	-1.09914	6.79325	3.53882e-09	9.04009e-08
C12orf42	-1.1509	5.06962	3.64613e-09	9.29688e-08
TRPS1	1.23515	7.42565	3.70168e-09	9.42582e-08
ATP2A2	1.83891	8.42398	3.74415e-09	9.52112e-08
TMEM163	1.00185	5.17296	3.75034e-09	9.52406e-08
FBXO7	-2.20403	10.3989	3.8024e-09	9.64329e-08
MLLT3	-1.55698	6.9931	3.8277e-09	9.69444e-08
HN1	-1.27862	7.76343	3.92587e-09	9.92978e-08
PDLIM5	0.822689	7.38882	3.9423e-09	9.95799e-08
GIMAP1-GIMAP5	-1.61321	9.15519	3.97987e-09	1.00395e-07
CHST14	-0.966215	6.00378	4.01743e-09	1.01207e-07
GSN	2.10046	7.96242	4.05701e-09	1.02068e-07
TCIRG1	1.09854	9.54353	4.06948e-09	1.02246e-07
HIST1H1C	-1.83163	8.45076	4.11304e-09	1.03203e-07
CD79A	-3.33774	9.46049	4.12289e-09	1.03313e-07
SNX8	1.02992	7.00818	4.13923e-09	1.03585e-07
SETDB2	1.35756	6.74416	4.15487e-09	1.03839e-07
INPP5K	-1.16747	8.44504	4.17276e-09	1.04006e-07
KLF12	-2.73469	8.27083	4.18131e-09	1.04006e-07
PEA15	1.38849	10.0357	4.18356e-09	1.04006e-07
ZXDB	-1.64252	6.46324	4.18295e-09	1.04006e-07
KLHL5	1.34752	7.67685	4.24563e-09	1.0541e-07
CD302	-1.32275	9.63573	4.25795e-09	1.05577e-07
CXCR5	-1.79934	5.89244	4.28103e-09	1.0601e-07
CCDC88A	2.21494	7.71413	4.31334e-09	1.06671e-07
KLHL3	-1.01243	5.86352	4.38696e-09	1.08349e-07
BCL2A1	2.6221	8.98676	4.40562e-09	1.08668e-07
ZNF75A	-1.15133	7.56799	4.41429e-09	1.0874e-07
KLRK1	-2.97627	8.62888	4.48361e-09	1.10304e-07
HIST1H2BN	-1.50267	6.03428	4.49311e-09	1.10394e-07
PFKL	1.04974	8.29273	4.50755e-09	1.10605e-07
NIPAL3	-1.62897	6.73299	4.55771e-09	1.11546e-07
PLK3	1.96958	7.57475	4.55259e-09	1.11546e-07
ZNF154	-1.36389	6.65465	4.60883e-09	1.12651e-07
ZNF671	-0.93138	6.23485	4.62029e-09	1.12785e-07
GSTO1	1.43641	7.00277	4.64865e-09	1.13219e-07
RASGRP1	-2.26676	8.49215	4.65006e-09	1.13219e-07
HNMT	1.92902	7.86453	4.70001e-09	1.14288e-07
HFE	1.10703	5.46243	4.7724e-09	1.15899e-07
DPF2	-0.765085	8.13274	4.80058e-09	1.16434e-07
VEGFA	3.58748	7.3722	4.81048e-09	1.16525e-07
BAG3	1.76239	6.37046	4.82702e-09	1.16775e-07
SCARB2	2.18111	8.11232	4.8435e-09	1.17024e-07
FMNL3	1.20562	7.70747	4.96845e-09	1.1989e-07
ADIPOR1	-1.63892	10.6459	5.01694e-09	1.20906e-07
ATP8B4	1.38673	7.2018	5.02418e-09	1.20926e-07
ZFP90	-1.191	6.97408	5.04227e-09	1.21207e-07
ITGB7	-1.78421	7.21861	5.09232e-09	1.22255e-07
NIPSNAP1	-0.863658	6.74364	5.10637e-09	1.22436e-07
CD40LG	-2.17425	5.49429	5.11586e-09	1.22508e-07
CD244	-2.00145	6.45995	5.18e-09	1.23887e-07
NCEH1	1.97369	7.65703	5.19207e-09	1.24019e-07
TRAPPC5	-1.43062	9.29291	5.20397e-09	1.24146e-07
HERPUD2	-0.766796	9.70471	5.21304e-09	1.24206e-07
OS9	1.04801	9.47658	5.24101e-09	1.24715e-07
FLT1	2.28982	5.53028	5.28849e-09	1.25529e-07
TRPM7	1.20027	7.83604	5.28467e-09	1.25529e-07
ZNF860	-1.32616	6.11269	5.32078e-09	1.26137e-07
WDFY1	1.0091	8.03227	5.34107e-09	1.26459e-07
BMP2K	1.16092	10.0111	5.38277e-09	1.27287e-07
VPS51	-1.02433	7.52562	5.41947e-09	1.27994e-07
PLEK	1.49979	10.0344	5.42835e-09	1.28044e-07
CNNM3	-1.06658	7.02891	5.44636e-09	1.28102e-07
MAPK1	-0.723567	10.6774	5.43862e-09	1.28102e-07
PTCH1	-1.65754	5.62594	5.45114e-09	1.28102e-07
IL5RA	-2.5651	5.64732	5.50696e-09	1.29253e-07
CYP27B1	1.78654	6.1022	5.53055e-09	1.29485e-07
IL2RB	-1.93755	8.51915	5.52583e-09	1.29485e-07
GLCCI1	-1.67243	7.6291	5.57954e-09	1.3047e-07
FKBP8	-2.3831	9.63241	5.61991e-09	1.31252e-07
NLRP12	-2.0202	7.55862	5.65187e-09	1.31835e-07
FGL2	-1.54601	9.95738	5.71232e-09	1.33081e-07
EMILIN2	1.42744	8.43507	5.72607e-09	1.33237e-07
C1orf27	0.909184	6.73833	5.78258e-09	1.34386e-07
CSF1	2.06331	7.89239	5.86451e-09	1.36123e-07
CYSLTR2	-1.92983	5.40169	5.90112e-09	1.36805e-07
MSL2	-0.7998	9.48604	5.9613e-09	1.37861e-07
RAB27B	-1.89769	5.55805	5.96026e-09	1.37861e-07
MARC1	-1.71085	5.89848	6.08898e-09	1.40642e-07
BTLA	-2.47626	6.7618	6.10185e-09	1.40767e-07
BCR	-1.23214	6.79442	6.11369e-09	1.40868e-07
CCNYL1	0.970092	6.47034	6.28197e-09	1.44569e-07
BTBD19	1.32764	6.28868	6.33406e-09	1.45591e-07
CACHD1	-0.967944	4.63908	6.38064e-09	1.46483e-07
CD160	-2.2169	6.60066	6.39539e-09	1.46644e-07
RNF138	-0.857036	7.61414	6.49288e-09	1.48699e-07
SIRPA	1.19858	10.1863	6.51427e-09	1.49008e-07
TSPAN4	1.68209	7.51982	6.65325e-09	1.52003e-07
GM2A	1.71649	8.19476	6.67133e-09	1.52232e-07
CD84	1.68203	9.0343	6.72208e-09	1.53021e-07
HOOK2	0.820217	5.56618	6.71859e-09	1.53021e-07
KIAA1683	-0.970366	6.90736	6.73506e-09	1.5313e-07
PYHIN1	-2.89186	7.78327	6.74308e-09	1.5313e-07
CNKSR3	-0.833333	5.15704	6.78123e-09	1.53811e-07
C19orf43	-1.37502	9.30222	6.80598e-09	1.53818e-07
FAXDC2	-3.05716	7.55888	6.79259e-09	1.53818e-07
HSH2D	-2.006	7.53081	6.80097e-09	1.53818e-07
PER3	1.43232	6.23259	6.83052e-09	1.54188e-07
TSEN54	-1.269	6.72695	6.947e-09	1.56631e-07
CMKLR1	1.53175	8.38553	6.99571e-09	1.57353e-07
RBL2	-1.26626	8.43136	6.99396e-09	1.57353e-07
HDAC1	-0.900975	8.28102	7.0579e-09	1.58375e-07
INADL	-1.86148	6.1489	7.05201e-09	1.58375e-07
C10orf54	-1.77556	8.90595	7.07229e-09	1.5851e-07
OXNAD1	-1.5042	7.77167	7.2302e-09	1.61857e-07
EPB41	-2.02853	9.25327	7.27606e-09	1.62424e-07
IGF1R	-1.05767	7.76504	7.28131e-09	1.62424e-07
PLP2	-1.09078	9.38904	7.28111e-09	1.62424e-07
C12orf49	0.88448	8.14624	7.32609e-09	1.6323e-07
ETS1	-2.21859	9.20007	7.36531e-09	1.63911e-07
RNF38	-0.733444	8.77392	7.44391e-09	1.65465e-07
C12orf65	-1.12646	6.57442	7.50181e-09	1.66556e-07
ANXA2R	-1.24445	5.85374	7.53735e-09	1.67149e-07
AGAP2	-1.01099	7.61737	7.54893e-09	1.67209e-07
ATP6V1D	1.59556	6.72459	7.7236e-09	1.70878e-07
EPHB4	-1.31872	6.30068	7.75653e-09	1.71406e-07
MEX3C	-1.19429	8.04552	7.77358e-09	1.71582e-07
COTL1	-0.921963	8.99145	7.81667e-09	1.72332e-07
PNKD	1.4082	6.88459	7.87488e-09	1.73413e-07
HSPA1A	2.37299	9.11253	7.9983e-09	1.75925e-07
SEC24A	1.3672	7.67007	8.08091e-09	1.77536e-07
SH2D2A	-1.89553	6.84871	8.14242e-09	1.78679e-07
RCSD1	-1.12998	7.71349	8.28653e-09	1.81631e-07
FN1	4.7631	6.5017	8.42111e-09	1.84367e-07
ALDOA	0.798891	10.7513	8.44695e-09	1.84505e-07
ATP2C1	0.977146	6.93018	8.4454e-09	1.84505e-07
FOXO1	-1.30125	7.75602	8.50657e-09	1.85592e-07
RP11-277P12.6	-3.14763	5.6327	8.71315e-09	1.8988e-07
ZSWIM8	1.171	7.60229	8.81314e-09	1.91838e-07
PLEKHB1	-1.2527	5.43071	8.8314e-09	1.92014e-07
TBC1D2B	0.718453	7.78582	9.02666e-09	1.96034e-07
MAX	-1.0481	10.7091	9.13939e-09	1.98254e-07
PSAP	1.14792	10.8546	9.17217e-09	1.98737e-07
DSE	1.85861	7.86273	9.21103e-09	1.99351e-07
CNTLN	1.5757	5.5426	9.22615e-09	1.9945e-07
ACOT11	1.38366	5.85605	9.31986e-09	2.01015e-07
PDE7A	-1.13661	8.4324	9.31166e-09	2.01015e-07
ZBTB18	-1.10924	7.20284	9.42083e-09	2.02961e-07
ZBTB39	-1.53047	6.66239	9.56398e-09	2.05811e-07
PSD3	2.32241	5.43743	9.71546e-09	2.08833e-07
GNG7	-1.62018	7.85184	9.77406e-09	2.09853e-07
CNPY4	-0.862543	5.18367	9.84277e-09	2.11089e-07
TMEM216	-1.45858	6.65219	9.95577e-09	2.1327e-07
PPP1R35	-0.957883	7.68803	9.97012e-09	2.13336e-07
RREB1	0.789495	8.82393	1.00222e-08	2.14207e-07
UEVLD	1.10492	6.46499	1.01515e-08	2.16725e-07
ABO	-1.02492	5.7994	1.03249e-08	2.19932e-07
NFE2L1	1.26935	8.42519	1.03138e-08	2.19932e-07
SLC25A38	-1.40636	7.87511	1.03771e-08	2.20545e-07
ZDHHC2	-1.29993	7.34567	1.03755e-08	2.20545e-07
ABHD12	1.40265	7.64648	1.03939e-08	2.20655e-07
RBM4	-0.674463	8.67893	1.04604e-08	2.21817e-07
WSB1	1.17117	9.85335	1.04877e-08	2.22147e-07
HBA1	-4.82444	10.7938	1.05673e-08	2.23481e-07
SLC7A6	-1.55316	8.05281	1.05744e-08	2.23481e-07
TAF10	-0.955254	10.1811	1.0591e-08	2.23583e-07
CPPED1	-1.43263	9.59967	1.06634e-08	2.24609e-07
TADA2B	-0.795748	7.51293	1.06534e-08	2.24609e-07
ZNF287	-1.14962	5.2921	1.07281e-08	2.25721e-07
DENND1C	-0.891819	8.282	1.07499e-08	2.25927e-07
RBBP8	1.17908	6.57185	1.07715e-08	2.2613e-07
GALNT10	-1.09426	7.52555	1.09739e-08	2.30122e-07
CD226	-1.95768	7.28986	1.11069e-08	2.31882e-07
CRTC3	-0.915281	8.49043	1.1101e-08	2.31882e-07
FAM78A	-1.03984	7.41404	1.10845e-08	2.31882e-07
ZNF551	-0.916778	5.30968	1.10868e-08	2.31882e-07
KLRC4-KLRK1	-2.85759	8.22598	1.11342e-08	2.31986e-07
MNDA	-1.71167	8.53816	1.11364e-08	2.31986e-07
ARFGAP3	1.09627	7.46023	1.11496e-08	2.32006e-07
DIDO1	-0.816389	8.29395	1.11849e-08	2.32484e-07
PCMTD2	-1.26766	8.65238	1.12237e-08	2.33033e-07
TMEM223	-1.24706	6.27404	1.13102e-08	2.34382e-07
UFSP2	0.939342	6.92581	1.13135e-08	2.34382e-07
NPRL3	-2.35194	8.1249	1.14785e-08	2.3754e-07
SLC17A5	1.41953	7.19171	1.15333e-08	2.38413e-07
PECR	-1.1825	5.64268	1.17083e-08	2.41766e-07
PAPSS1	1.34463	6.96931	1.1789e-08	2.43167e-07
CTSZ	1.64953	10.0637	1.18407e-08	2.43968e-07
HIF1A	1.42012	10.3757	1.18571e-08	2.44039e-07
LAMTOR4	-0.926843	7.65139	1.20458e-08	2.47653e-07
ADGRG5	-1.64187	7.50516	1.21358e-08	2.49001e-07
PVRIG	-1.05027	5.07162	1.21377e-08	2.49001e-07
AVPI1	1.26246	6.32753	1.23215e-08	2.51951e-07
HGS	0.792099	7.56604	1.23151e-08	2.51951e-07
NDE1	-1.14198	8.57205	1.23041e-08	2.51951e-07
HMGCS1	0.895647	5.43434	1.23369e-08	2.51994e-07
VSTM1	-2.40123	5.72576	1.23947e-08	2.529e-07
GALNT3	-1.49522	5.36176	1.25554e-08	2.55903e-07
LAX1	-1.77493	6.09929	1.25862e-08	2.56254e-07
APOBEC3G	-1.70123	9.38649	1.26587e-08	2.57453e-07
EDAR	-0.928408	4.90135	1.2697e-08	2.57837e-07
TRAF3	1.23057	8.44845	1.27049e-08	2.57837e-07
PPFIA1	0.640957	7.99807	1.28097e-08	2.59686e-07
CYP2S1	1.17	6.94547	1.28579e-08	2.60383e-07
F2RL1	-1.6216	5.62014	1.29636e-08	2.62242e-07
TNFRSF21	1.55819	6.97808	1.29942e-08	2.6258e-07
NFE2L2	1.31427	9.16651	1.30129e-08	2.62677e-07
TBC1D23	0.911633	7.43213	1.31281e-08	2.6472e-07
NRIP3	2.21199	5.35975	1.31789e-08	2.65408e-07
TANC2	1.5589	6.94196	1.31903e-08	2.65408e-07
RPS15	-1.28855	11.5689	1.3212e-08	2.6556e-07
SUSD4	-1.2055	4.6114	1.33682e-08	2.68414e-07
STX12	0.793875	8.16795	1.34515e-08	2.69801e-07
AGMAT	-1.5351	6.05685	1.34926e-08	2.70339e-07
GPR15	-1.05885	4.8611	1.3617e-08	2.72542e-07
CA1	-4.71811	7.05978	1.37543e-08	2.74708e-07
FAM122A	-0.738736	7.20198	1.37512e-08	2.74708e-07
SLC16A13	-0.886983	6.32624	1.39148e-08	2.7762e-07
TNFAIP8L2	-0.9418	6.22053	1.4222e-08	2.83449e-07
ZNF827	-1.67282	6.26014	1.43547e-08	2.85794e-07
OCIAD2	-1.61449	5.73461	1.44139e-08	2.86669e-07
FCRL1	-2.70417	7.01033	1.48005e-08	2.94049e-07
UBE3D	-0.947171	4.89436	1.48973e-08	2.95661e-07
SGPL1	1.23439	6.72121	1.49404e-08	2.96205e-07
ASB8	-0.878901	8.38434	1.54478e-08	3.05624e-07
HDLBP	0.8754	8.79373	1.54382e-08	3.05624e-07
DBNDD2	1.34926	6.84209	1.54826e-08	3.05992e-07
ARMCX1	1.26393	5.19193	1.5547e-08	3.068e-07
CEP78	-1.41086	6.67048	1.55608e-08	3.068e-07
SESN3	-1.59352	6.80408	1.55722e-08	3.068e-07
AP3D1	0.862649	8.16409	1.55922e-08	3.06874e-07
CTDSP1	-0.960669	8.21249	1.56808e-08	3.08297e-07
AFF4	0.897684	8.63259	1.58014e-08	3.10344e-07
STRADB	-2.64605	9.28771	1.59433e-08	3.12807e-07
ENPP5	-1.60675	5.0064	1.6068e-08	3.14927e-07
ARMC9	2.14883	5.61278	1.63853e-08	3.20812e-07
FNDC3B	1.44012	10.3176	1.64313e-08	3.21379e-07
MYO9B	0.998425	8.43734	1.64957e-08	3.22307e-07
FAM151B	1.24683	5.95655	1.65766e-08	3.23552e-07
SPHK1	1.43033	6.87385	1.65965e-08	3.23606e-07
EOMES	-1.86107	6.75895	1.66627e-08	3.24562e-07
EHF	1.6287	5.65396	1.68161e-08	3.27212e-07
USO1	0.995813	8.43736	1.68371e-08	3.27283e-07
PPARD	1.08859	7.85955	1.69746e-08	3.29618e-07
GLTSCR2	-1.61057	9.01173	1.74433e-08	3.38371e-07
LAIR1	1.14097	9.44335	1.76084e-08	3.41223e-07
AKT2	-0.780411	8.45156	1.78045e-08	3.4467e-07
AKTIP	-1.16101	6.74898	1.79169e-08	3.46491e-07
TXLNA	0.751739	7.20172	1.81792e-08	3.51203e-07
DARS	1.32226	8.51349	1.83638e-08	3.54408e-07
SH2D1A	-2.24594	6.21533	1.84054e-08	3.54487e-07
TCN2	1.80575	7.43235	1.839e-08	3.54487e-07
UBAC2	-0.760966	8.02179	1.88345e-08	3.62383e-07
STARD8	1.07588	5.43727	1.88661e-08	3.6262e-07
LIMS1	1.68806	9.02575	1.91296e-08	3.67311e-07
CYBB	1.18549	11.1602	1.97373e-08	3.78595e-07
TNFRSF10D	1.96197	6.88112	1.97833e-08	3.79094e-07
SCMH1	-1.13017	7.09478	2.00721e-08	3.84237e-07
C10orf10	1.2619	5.82834	2.01223e-08	3.84808e-07
RRAGC	1.51502	8.22658	2.05641e-08	3.9286e-07
ZNF552	-0.80258	4.67632	2.06628e-08	3.94347e-07
MYO1E	1.96699	6.63879	2.07153e-08	3.94949e-07
HMOX1	1.68522	7.57239	2.08e-08	3.95766e-07
METTL21B	1.19213	6.22209	2.07985e-08	3.95766e-07
TFAP4	-0.821783	5.97365	2.09528e-08	3.98272e-07
RAP1GAP2	-1.35122	7.02795	2.10295e-08	3.99327e-07
TAOK1	0.705849	8.53592	2.10794e-08	3.99874e-07
RP11-96O20.4	1.04354	9.17628	2.15461e-08	4.08317e-07
SMAD3	-1.43521	7.38546	2.16805e-08	4.10451e-07
LCN10	-1.27781	5.48108	2.1757e-08	4.11489e-07
SLC15A3	1.0867	8.29119	2.20245e-08	4.16131e-07
POLR2A	1.25688	7.85676	2.20886e-08	4.16924e-07
C14orf159	-1.24122	8.2824	2.22209e-08	4.19003e-07
SLC39A7	0.824739	6.91971	2.256e-08	4.24974e-07
SLC38A6	2.70853	7.60131	2.30429e-08	4.33638e-07
KLRG1	-2.70623	7.0664	2.31635e-08	4.35474e-07
RP4-583P15.14	-1.24282	6.1789	2.34639e-08	4.40683e-07
LGALS12	-1.81069	5.85986	2.35125e-08	4.41157e-07
WSB2	0.87561	9.3487	2.35483e-08	4.41391e-07
CRYBG3	1.33421	6.43873	2.36716e-08	4.43043e-07
FCRLA	-1.69002	6.26748	2.36834e-08	4.43043e-07
HYOU1	1.02807	8.1105	2.40071e-08	4.48654e-07
GIMAP7	-2.21288	7.48661	2.42431e-08	4.52618e-07
MICAL1	0.924813	8.17254	2.43324e-08	4.53836e-07
PPM1H	1.44348	5.82941	2.44066e-08	4.54771e-07
CSGALNACT2	0.811758	8.77422	2.44527e-08	4.55182e-07
ACP6	-0.755198	6.16545	2.51769e-08	4.68202e-07
GNB2L1	-1.03588	11.2738	2.52516e-08	4.68207e-07
TDP1	-0.821728	7.04808	2.52135e-08	4.68207e-07
TRPV4	1.34888	5.74775	2.52373e-08	4.68207e-07
KLRC3	-3.14094	5.87122	2.54866e-08	4.72102e-07
ARHGEF11	1.24626	7.41187	2.57751e-08	4.76978e-07
C12orf10	-1.18981	7.92829	2.58322e-08	4.77201e-07
HAVCR2	1.67775	8.1244	2.58376e-08	4.77201e-07
APP	1.35902	8.75624	2.61631e-08	4.8274e-07
PEX11B	-0.885509	8.29325	2.62655e-08	4.84156e-07
HS3ST2	3.38646	6.76391	2.65177e-08	4.88329e-07
C9orf69	-0.978165	6.74476	2.66124e-08	4.89595e-07
ISG20L2	-0.841484	8.0538	2.67074e-08	4.90866e-07
ASCC2	-1.68463	9.10693	2.68128e-08	4.92324e-07
MAP3K7CL	-1.96158	6.76838	2.70123e-08	4.95505e-07
CCND2	-1.37068	7.73413	2.72449e-08	4.99287e-07
CLCN5	0.868654	5.17045	2.75387e-08	5.04182e-07
GSAP	1.21367	8.19585	2.75894e-08	5.04622e-07
GZMA	-2.50887	7.06193	2.78206e-08	5.08358e-07
COG8	-1.18386	7.78085	2.82413e-08	5.15547e-07
FHL1	-1.65338	5.73307	2.84114e-08	5.18152e-07
PFN1	-0.890976	7.82766	2.85657e-08	5.20463e-07
RENBP	1.14991	6.27038	2.91229e-08	5.30104e-07
DOCK1	1.61325	5.24202	2.93855e-08	5.34369e-07
BTBD2	-0.936706	8.21296	2.94199e-08	5.3448e-07
ATXN7L1	-0.77343	7.13487	2.95563e-08	5.35927e-07
GATS	-0.789149	5.74268	2.95537e-08	5.35927e-07
CD1D	-0.873168	6.6627	2.97325e-08	5.3809e-07
SH3BGRL2	-1.93704	6.20959	2.97141e-08	5.3809e-07
MLLT11	-0.858557	6.11342	2.97665e-08	5.3819e-07
RABAC1	-0.929606	7.66357	2.98005e-08	5.3829e-07
FZD5	0.849066	6.19237	3.00099e-08	5.41037e-07
PSD4	-1.05502	8.14318	3.00015e-08	5.41037e-07
RAD51L3-RFFL	-0.72107	7.1193	3.01462e-08	5.42977e-07
LONRF1	1.4119	6.33863	3.04081e-08	5.47173e-07
SNPH	-0.843386	5.35322	3.04402e-08	5.47228e-07
NR3C2	-1.20335	5.08833	3.05087e-08	5.47902e-07
PSMC6	0.81636	7.59594	3.05357e-08	5.47902e-07
CELF6	1.01905	6.58408	3.06568e-08	5.49553e-07
TP53BP2	1.11595	6.746	3.12961e-08	5.60483e-07
SDCCAG8	0.956671	6.99391	3.14389e-08	5.62507e-07
ARHGAP10	1.41412	5.84843	3.15522e-08	5.63999e-07
ETF1	1.20921	7.17781	3.1734e-08	5.66712e-07
TRAF3IP3	-1.44422	8.97656	3.19481e-08	5.69998e-07
CDK5RAP3	1.19985	6.74485	3.22119e-08	5.74161e-07
TMEM45A	1.53065	4.89095	3.24612e-08	5.7806e-07
TGFBR1	0.768571	8.84577	3.27452e-08	5.82569e-07
IMPA2	-1.203	6.35401	3.28399e-08	5.83703e-07
RALGPS1	-1.00148	5.99927	3.33846e-08	5.92827e-07
UGGT2	1.61352	5.57133	3.35188e-08	5.94652e-07
VAC14	1.21703	8.27515	3.35612e-08	5.94846e-07
PRELID1	-1.18713	9.86501	3.36753e-08	5.96309e-07
TCEA2	-0.988067	6.44841	3.38168e-08	5.98253e-07
DET1	-0.946773	6.03979	3.39854e-08	6.00674e-07
CX3CR1	-2.1694	7.50307	3.4055e-08	6.01342e-07
ZNF439	-0.980227	5.5758	3.41883e-08	6.03132e-07
KAT2B	-1.13765	8.574	3.43109e-08	6.04565e-07
TNFRSF13C	-1.95573	7.02588	3.43336e-08	6.04565e-07
CDC42BPB	1.5922	6.81834	3.43757e-08	6.04744e-07
FLI1	-1.14062	9.07979	3.45669e-08	6.07542e-07
FAM198B	1.75168	7.23975	3.49648e-08	6.13964e-07
SEPT9	-1.11486	10.1471	3.51874e-08	6.17298e-07
ZNF135	-1.23486	6.35345	3.56065e-08	6.24072e-07
NDUFA3	-1.06243	8.90713	3.58434e-08	6.27641e-07
LDHB	-1.63986	8.27678	3.59484e-08	6.28897e-07
TREM2	3.1516	6.2804	3.60805e-08	6.30624e-07
TRAPPC6A	-0.757659	6.32513	3.62756e-08	6.33448e-07
FAM50A	0.815025	7.01808	3.65042e-08	6.36852e-07
MYC	-1.3894	6.63251	3.66734e-08	6.39214e-07
SLC37A2	2.0089	7.66465	3.67978e-08	6.40791e-07
TSC22D3	-1.02051	7.89395	3.70806e-08	6.4512e-07
STEAP3	2.01766	6.54173	3.7134e-08	6.45456e-07
TRAPPC1	-0.802646	9.29022	3.73811e-08	6.49152e-07
SEC14L2	-1.03407	4.80176	3.74241e-08	6.49302e-07
UBE2E1	0.813664	7.55141	3.75112e-08	6.50217e-07
CLEC16A	-0.748452	7.93623	3.81393e-08	6.60498e-07
MICAL2	-1.38496	7.18189	3.81921e-08	6.60807e-07
MFSD2A	1.77951	6.87413	3.84326e-08	6.6436e-07
CSF1R	1.3102	10.6218	3.86021e-08	6.6668e-07
NUP210	-1.73519	8.11786	3.86822e-08	6.67453e-07
HDHD3	-0.921264	6.09935	3.89606e-08	6.71644e-07
MMP9	2.74216	9.34685	3.91512e-08	6.74314e-07
RNF166	-0.837006	8.4965	3.94664e-08	6.79124e-07
B4GALT3	-1.01178	7.73942	3.98978e-08	6.85924e-07
CD200	-1.86058	5.88575	3.99487e-08	6.86086e-07
CTSA	1.05251	10.4174	3.99799e-08	6.86086e-07
CNR2	-1.20971	6.00222	4.02437e-08	6.89986e-07
FBXO11	0.677843	8.32537	4.03763e-08	6.91631e-07
HOOK1	-0.942677	4.59103	4.06758e-08	6.94872e-07
KIAA0922	-1.41973	8.23042	4.06453e-08	6.94872e-07
NFATC3	-1.25317	9.22003	4.06215e-08	6.94872e-07
PLCG1	-1.60205	7.35728	4.09595e-08	6.99086e-07
PIK3AP1	1.65577	9.67645	4.1842e-08	7.13505e-07
CAT	-1.31578	9.47321	4.22716e-08	7.2018e-07
CCNI	-0.743397	10.4147	4.23597e-08	7.20787e-07
MRPL10	-1.03238	6.74576	4.23835e-08	7.20787e-07
ADAM28	1.27859	8.60187	4.2634e-08	7.24395e-07
REPS1	-0.994535	8.16466	4.28781e-08	7.27888e-07
CYSLTR1	-1.74719	7.17247	4.33247e-08	7.34808e-07
ACSM3	-1.01516	4.96873	4.33825e-08	7.35129e-07
TRMT2B	-0.867297	7.14489	4.36061e-08	7.38255e-07
CASP10	-1.10086	7.12349	4.36862e-08	7.38632e-07
CLEC2D	-1.65958	8.32204	4.37065e-08	7.38632e-07
NOA1	-1.12821	7.41886	4.38113e-08	7.39742e-07
BACE2	-1.5215	5.47433	4.42765e-08	7.46929e-07
CALU	2.06181	6.97976	4.43579e-08	7.47634e-07
SLC25A42	-0.832259	6.3213	4.47701e-08	7.53909e-07
TPI1	1.3931	7.72961	4.49465e-08	7.56205e-07
TIGD3	-0.875905	4.82763	4.53497e-08	7.6231e-07
DEF6	-0.840495	7.85689	4.64444e-08	7.79325e-07
OBFC1	-1.51081	6.73563	4.6432e-08	7.79325e-07
ZNF865	-1.12706	6.09977	4.67309e-08	7.83437e-07
GTDC1	0.880684	8.20884	4.68962e-08	7.85512e-07
ACSS2	1.03932	6.5907	4.71684e-08	7.88177e-07
PXMP4	-0.892082	6.08359	4.71805e-08	7.88177e-07
ZNF445	-0.992573	6.65918	4.71368e-08	7.88177e-07
CCNJL	-1.66855	8.13991	4.73904e-08	7.90985e-07
SLC8A1	1.50323	7.18766	4.74843e-08	7.91852e-07
VMP1	-0.82934	11.1426	4.7747e-08	7.9553e-07
APRT	-0.986946	6.95698	4.83786e-08	8.05345e-07
MBLAC2	-1.01245	5.95182	4.86537e-08	8.0921e-07
FYN	-1.78367	8.39485	4.95451e-08	8.23311e-07
RCAN3	-1.81761	7.61665	4.99956e-08	8.30068e-07
TGFBR3	-1.74862	6.53084	5.01692e-08	8.32218e-07
ARAP1	1.17174	8.94149	5.05116e-08	8.37164e-07
PIK3IP1	-1.40977	7.91196	5.09432e-08	8.43577e-07
CCL3L1	2.9196	6.81199	5.12313e-08	8.46122e-07
CCL3L3	2.9196	6.81199	5.12313e-08	8.46122e-07
RALGDS	2.07136	8.55032	5.11697e-08	8.46122e-07
DNAJA4	1.80017	6.49056	5.13861e-08	8.47937e-07
ITGAX	1.29509	10.4211	5.14417e-08	8.48114e-07
TRPM4	1.09083	5.79425	5.1739e-08	8.52273e-07
KLHL22	-0.838976	6.12176	5.18587e-08	8.53499e-07
RP11-872D17.8	1.31273	4.76564	5.20688e-08	8.56212e-07
XCL2	-1.54273	6.19975	5.24303e-08	8.61408e-07
CD163L1	1.42548	5.42731	5.26983e-08	8.65058e-07
NSUN5	-0.897603	8.40406	5.29182e-08	8.67914e-07
ANKS6	-0.688749	4.90879	5.32058e-08	8.71874e-07
SLC35E2	-1.12757	7.39524	5.35733e-08	8.77135e-07
ANKRD37	1.41124	6.40157	5.3842e-08	8.80772e-07
ZNF831	-1.26579	6.13015	5.39375e-08	8.81571e-07
TRDMT1	-0.752468	5.85108	5.41198e-08	8.83786e-07
PLCB3	0.876983	6.58308	5.44162e-08	8.87858e-07
C6orf136	-0.850794	7.5012	5.50644e-08	8.97659e-07
DOCK9	-1.80205	6.23385	5.53281e-08	9.0118e-07
BSDC1	-0.812251	6.95513	5.60035e-08	9.11395e-07
LIPA	2.53162	9.33806	5.61905e-08	9.12081e-07
RGS3	-0.787097	6.41525	5.61758e-08	9.12081e-07
ZNF800	-1.01809	8.85868	5.61537e-08	9.12081e-07
EEFSEC	-0.848724	7.02563	5.62415e-08	9.12126e-07
TMEM251	1.36959	6.59122	5.6659e-08	9.1811e-07
IFNGR1	1.1879	9.23156	5.6853e-08	9.20463e-07
ARHGEF10L	1.16588	6.49351	5.71288e-08	9.24137e-07
NCSTN	0.825262	9.42704	5.74112e-08	9.2791e-07
CHIT1	5.08974	7.53607	5.75947e-08	9.29287e-07
PIP4K2A	-1.53238	9.20406	5.75947e-08	9.29287e-07
ASF1B	-1.05764	6.76014	5.80595e-08	9.35923e-07
GMPR	-3.24564	7.80394	5.81294e-08	9.35923e-07
SHTN1	1.8475	7.44282	5.81546e-08	9.35923e-07
TBC1D25	-0.678824	6.92614	5.83587e-08	9.38409e-07
FXN	-1.53169	7.03989	5.86999e-08	9.4229e-07
RP11-343C2.9	-1.2294	8.28785	5.86502e-08	9.4229e-07
NSMAF	0.613867	8.33843	5.88418e-08	9.43767e-07
PPBP	-4.34093	7.89768	5.88956e-08	9.43829e-07
DDAH2	0.945294	7.34162	5.96678e-08	9.55392e-07
KCNH8	-0.962195	4.3458	5.98646e-08	9.57732e-07
PPME1	0.822183	7.70161	6.01734e-08	9.61045e-07
PURA	-0.869788	7.62101	6.01411e-08	9.61045e-07
PAQR7	-0.843638	5.44229	6.06487e-08	9.67818e-07
GNB5	-0.858439	6.4328	6.08897e-08	9.70539e-07
PGAP2	-0.731436	7.8278	6.09219e-08	9.70539e-07
NFATC2	-1.66602	7.83032	6.10959e-08	9.7249e-07
PIP5K1B	-1.6008	5.88852	6.18068e-08	9.82978e-07
PPP2R5A	-1.11116	7.72922	6.22629e-08	9.89399e-07
TST	-0.976715	6.78873	6.24365e-08	9.91324e-07
DMWD	-1.09292	5.92364	6.27353e-08	9.94322e-07
EEF2	-0.989472	11.1395	6.28359e-08	9.94322e-07
JRK	-0.846979	6.32253	6.2802e-08	9.94322e-07
RAPGEF1	0.922776	9.11959	6.26898e-08	9.94322e-07
TRIM27	-0.880571	7.76031	6.34448e-08	1.00312e-06
ZNF467	-1.15399	6.60749	6.37495e-08	1.00709e-06
DIAPH2	1.19347	7.54864	6.41034e-08	1.01184e-06
CCR7	-2.3277	9.82181	6.43511e-08	1.01388e-06
IL1R1	2.1824	7.10539	6.43166e-08	1.01388e-06
SNRNP40	-0.893189	6.93148	6.43938e-08	1.01388e-06
ARL2BP	-1.37932	7.57779	6.45514e-08	1.01552e-06
NUP214	-0.663546	8.3596	6.46908e-08	1.01686e-06
KLHL14	-0.90981	5.54282	6.63837e-08	1.04261e-06
LTBP1	-0.929779	5.09689	6.6919e-08	1.05014e-06
SLC38A5	-2.05318	6.27579	6.71968e-08	1.05362e-06
SGK223	-1.25225	6.63818	6.72638e-08	1.0538e-06
LMBR1	-1.01232	7.93072	6.85371e-08	1.07286e-06
PIWIL4	1.21598	5.20805	6.86343e-08	1.07349e-06
IKZF1	-1.155	8.95594	6.98753e-08	1.09193e-06
NLRC3	-1.33397	6.44597	6.99287e-08	1.09193e-06
HNRNPU	1.15384	8.97396	7.10684e-08	1.10881e-06
PDF	-0.833213	6.79074	7.14398e-08	1.11368e-06
SDC3	2.22215	6.90253	7.16048e-08	1.11533e-06
M6PR	0.806409	9.33733	7.19262e-08	1.11942e-06
DYNLL2	-1.11994	7.27366	7.22684e-08	1.12289e-06
LGALS3	1.94442	9.15428	7.22537e-08	1.12289e-06
SLC16A7	-1.61294	6.45104	7.26626e-08	1.12809e-06
TESC	-2.11682	6.92604	7.27814e-08	1.12901e-06
AGPAT6	1.08003	8.5056	7.3211e-08	1.13474e-06
RAB5B	-0.71761	7.06902	7.32857e-08	1.13497e-06
B4GALT6	-1.25817	4.80661	7.38149e-08	1.14129e-06
ZNF438	1.76868	7.91143	7.38143e-08	1.14129e-06
SNURF	-1.37406	8.44788	7.39426e-08	1.14233e-06
MBNL3	-2.81553	9.36554	7.48803e-08	1.15587e-06
SQRDL	1.08433	9.45319	7.51165e-08	1.15857e-06
NCOR2	0.764686	7.51626	7.53998e-08	1.16199e-06
TMEM116	-1.2371	6.57684	7.56591e-08	1.16504e-06
CTSH	1.30509	9.48253	7.58176e-08	1.16653e-06
AGPAT1	-0.980149	7.5028	7.68669e-08	1.17979e-06
MCTP1	1.70798	8.51017	7.68207e-08	1.17979e-06
SULT1B1	-2.77764	6.95195	7.67824e-08	1.17979e-06
TXN	1.17418	7.4019	7.81798e-08	1.19897e-06
SERPINE1	1.78372	5.45927	7.90926e-08	1.21198e-06
PQLC2	0.805357	6.47432	8.00597e-08	1.22581e-06
EMC2	1.32547	5.74096	8.06327e-08	1.23302e-06
TAMM41	-1.1797	7.29889	8.06609e-08	1.23302e-06
ZNF316	1.32882	6.89991	8.08118e-08	1.23432e-06
CTNNB1	0.775163	9.34428	8.11621e-08	1.23867e-06
TIMM22	-1.1626	7.18172	8.1602e-08	1.24438e-06
APBB1	-0.82411	6.12602	8.17395e-08	1.24547e-06
C20orf194	1.71405	7.43062	8.20511e-08	1.24921e-06
CPEB4	0.967568	7.88566	8.26883e-08	1.2579e-06
OSBP2	-1.81443	6.61545	8.32241e-08	1.26503e-06
DHPS	-0.818163	7.90391	8.43287e-08	1.28079e-06
FAM210B	-2.75585	7.84543	8.49657e-08	1.2884e-06
LEMD2	-0.702539	7.24805	8.49369e-08	1.2884e-06
TAPT1	-0.869095	7.32037	8.60492e-08	1.30378e-06
JAG1	1.8902	6.05116	8.68575e-08	1.31497e-06
B3GALT4	-0.939035	7.00847	8.74526e-08	1.32292e-06
C6orf25	-1.81624	6.11159	8.80921e-08	1.33153e-06
SRGAP1	1.66175	4.56155	8.98452e-08	1.35694e-06
DCTN4	0.570855	8.62848	8.99894e-08	1.35804e-06
ZNF792	-0.99392	6.16825	9.00858e-08	1.3584e-06
CREG1	1.91383	9.26162	9.08191e-08	1.36837e-06
TBXA2R	-0.852345	5.6343	9.12604e-08	1.37392e-06
RBPJ	1.49983	9.35669	9.15288e-08	1.37687e-06
MAP4K2	-1.08772	6.31094	9.18093e-08	1.37889e-06
TCEAL4	0.908929	5.89879	9.17622e-08	1.37889e-06
TBC1D9B	0.951402	7.55446	9.21474e-08	1.38287e-06
KCNN4	1.39965	6.72902	9.32917e-08	1.39893e-06
ERI2	1.29887	5.34147	9.36395e-08	1.40303e-06
PNPLA2	-1.11154	8.41246	9.38511e-08	1.40509e-06
ST18	1.50626	4.77195	9.39481e-08	1.40543e-06
TRIM62	-0.756412	6.03557	9.43861e-08	1.41086e-06
FAM174A	-0.89765	6.63841	9.44753e-08	1.41108e-06
C17orf85	0.675938	7.75904	9.48105e-08	1.41385e-06
LAMP2	0.993176	9.61314	9.47467e-08	1.41385e-06
APLP2	1.48092	9.98484	9.54085e-08	1.42165e-06
C16orf87	0.873781	5.46133	9.55669e-08	1.42288e-06
KCNQ5	-1.08556	5.30193	9.56616e-08	1.42317e-06
METTL1	1.76551	5.94566	9.59148e-08	1.42582e-06
ANP32B	-1.17672	7.72659	9.65609e-08	1.43212e-06
LDOC1L	-0.668478	6.14406	9.65661e-08	1.43212e-06
PAX5	-1.53015	7.31404	9.6451e-08	1.43212e-06
TMEM160	-1.30441	8.44406	9.69535e-08	1.43674e-06
PFKP	1.12456	7.53108	9.71527e-08	1.43856e-06
HIST2H2AB	-1.72812	9.10951	9.72426e-08	1.43876e-06
BTF3	-0.938536	9.23552	9.82415e-08	1.45241e-06
MSANTD3	1.80876	6.5466	9.88365e-08	1.46006e-06
TMOD1	-2.35815	6.78528	1.0028e-07	1.48022e-06
CDK2AP2	-1.16812	7.14844	1.00602e-07	1.48382e-06
STK39	-1.39115	7.28725	1.02094e-07	1.50465e-06
SPINK1	2.39346	4.42914	1.02766e-07	1.51337e-06
DLEU1	-0.959706	4.98178	1.03385e-07	1.52131e-06
CD300LB	-1.55339	6.70618	1.03495e-07	1.52174e-06
COPE	-0.721068	8.52786	1.05365e-07	1.54803e-06
RNF216	-0.73419	7.92817	1.05484e-07	1.54857e-06
CMTM5	-1.13993	5.97406	1.0632e-07	1.55964e-06
ARL8A	0.714801	9.37394	1.06822e-07	1.56578e-06
CDC34	-1.78784	7.93574	1.07462e-07	1.57394e-06
CDC42SE1	-0.792504	9.96155	1.08297e-07	1.58494e-06
FCMR	-2.4958	8.84793	1.08769e-07	1.59063e-06
ATP6V1E1	0.832304	9.29378	1.10193e-07	1.61019e-06
PLXDC2	1.23515	9.59087	1.11029e-07	1.62116e-06
MMP2	2.45587	6.07801	1.11546e-07	1.62745e-06
SH3BGRL3	-0.659702	10.1747	1.12093e-07	1.63417e-06
IL32	-2.02818	8.98037	1.13055e-07	1.64692e-06
FXYD5	-1.23139	10.0785	1.13311e-07	1.64939e-06
FABP3	2.75259	6.24888	1.14133e-07	1.66006e-06
TSPAN5	-2.35555	6.06524	1.14243e-07	1.66039e-06
RUVBL1	-0.773864	6.06217	1.14368e-07	1.66092e-06
GLRX5	-1.2025	6.15248	1.14757e-07	1.6653e-06
CCR1	1.79997	7.94824	1.15991e-07	1.68112e-06
CD82	1.18453	8.48947	1.16076e-07	1.68112e-06
PTP4A1	0.872398	8.70797	1.16114e-07	1.68112e-06
KIZ	-0.855973	5.66841	1.16285e-07	1.68231e-06
CARD11	-1.60695	6.87529	1.16869e-07	1.68946e-06
GDI1	0.874169	9.62172	1.1706e-07	1.68964e-06
SH3YL1	-1.25078	6.96932	1.16993e-07	1.68964e-06
PGK1	1.01418	10.1153	1.17698e-07	1.69625e-06
RAB7B	1.06199	5.33818	1.17697e-07	1.69625e-06
RRP1	0.867096	7.38841	1.18294e-07	1.70355e-06
GOLGA2	0.963768	7.52121	1.18764e-07	1.70901e-06
ZBTB16	-1.24724	5.9509	1.18886e-07	1.70946e-06
PGAP3	-0.93272	6.65894	1.20598e-07	1.73276e-06
SNRPN	-1.20439	7.96646	1.21408e-07	1.74307e-06
PEX12	-0.867641	5.85912	1.22175e-07	1.75275e-06
FBXL20	-0.898961	8.1764	1.22499e-07	1.75607e-06
OAZ1	-0.844018	12.0228	1.22859e-07	1.75989e-06
EXOC1	0.819097	8.49371	1.24092e-07	1.77621e-06
CDIP1	-0.765873	6.08383	1.24216e-07	1.77664e-06
HSF2	-1.09263	5.9964	1.24885e-07	1.78485e-06
PCBP2	-0.762106	11.0616	1.25281e-07	1.78917e-06
COA1	-1.09002	7.96886	1.25853e-07	1.79597e-06
SHMT2	-1.21615	8.09451	1.26091e-07	1.79801e-06
NAAA	-1.1236	8.66052	1.26377e-07	1.80072e-06
PIGC	-0.878799	5.81558	1.27632e-07	1.81724e-06
PLD4	-0.972494	6.37453	1.28236e-07	1.82447e-06
DST	2.21316	5.75254	1.28413e-07	1.82561e-06
LIX1L	-0.666092	7.82316	1.2878e-07	1.82945e-06
TPMT	1.39157	7.37527	1.2947e-07	1.83788e-06
MMP7	4.89187	5.31207	1.30161e-07	1.84629e-06
CFP	-2.18786	8.27581	1.30969e-07	1.85635e-06
ACAT2	1.40778	5.67432	1.32195e-07	1.87233e-06
MFSD1	1.19725	9.18463	1.33521e-07	1.8897e-06
RGP1	-0.642442	7.11396	1.33834e-07	1.8927e-06
ADAP2	1.53774	8.48968	1.37158e-07	1.93726e-06
PF4	-0.849146	6.76063	1.3719e-07	1.93726e-06
SLC20A1	1.01674	8.92893	1.37948e-07	1.94652e-06
E2F2	-1.14063	6.19133	1.39397e-07	1.9655e-06
ARHGEF18	-0.913995	7.82943	1.41052e-07	1.98735e-06
LFNG	-0.816641	7.56286	1.41567e-07	1.99312e-06
MARCKS	1.69357	8.33031	1.41778e-07	1.9946e-06
PTGR1	1.88767	5.4022	1.42329e-07	2.00086e-06
CRBN	-0.843841	7.82515	1.42454e-07	2.00113e-06
EIF3L	-1.06058	9.74668	1.43408e-07	2.01304e-06
FAM102B	1.12786	7.06068	1.45052e-07	2.03461e-06
TRMT5	1.37593	6.97639	1.45728e-07	2.04257e-06
CTD-2207O23.3	-0.843396	7.95261	1.45861e-07	2.04293e-06
NOL4L	-1.06322	6.4713	1.46287e-07	2.04736e-06
ZCCHC7	-0.807091	7.85188	1.4679e-07	2.05288e-06
SLAIN1	-1.81429	7.04446	1.48214e-07	2.07126e-06
PDGFD	-1.10245	5.11384	1.48407e-07	2.07244e-06
STXBP5	-1.19664	7.6155	1.48712e-07	2.07516e-06
ABCD2	-1.93204	5.84114	1.50806e-07	2.10282e-06
ZNF385A	1.54196	8.50347	1.52004e-07	2.11797e-06
SLC38A11	-0.817133	4.02987	1.52228e-07	2.11953e-06
RNF145	0.855432	8.30947	1.52513e-07	2.12193e-06
EHBP1L1	1.25049	7.46171	1.53468e-07	2.13328e-06
PARP8	-0.874476	9.75236	1.53612e-07	2.13328e-06
XKR8	-0.89759	6.12834	1.53668e-07	2.13328e-06
HSPD1	1.62404	7.32083	1.5436e-07	2.14133e-06
ZNF749	-1.11997	5.94458	1.55031e-07	2.14906e-06
RP13-582O9.6	-0.753873	6.41486	1.55501e-07	2.15398e-06
JAM3	-0.901017	5.15266	1.55913e-07	2.15811e-06
COPA	0.826149	9.1876	1.56501e-07	2.16467e-06
AFF3	-2.35283	7.32594	1.569e-07	2.16859e-06
AGBL2	-1.02389	4.74299	1.58003e-07	2.18225e-06
C5orf56	-1.14919	8.85856	1.60781e-07	2.21898e-06
MAP3K13	0.919268	4.99444	1.61414e-07	2.2261e-06
SLC39A11	1.19098	8.05796	1.6205e-07	2.23324e-06
MTERF4	-0.837443	6.4461	1.6477e-07	2.26908e-06
GRK5	-1.09682	7.12717	1.67368e-07	2.30316e-06
CCNDBP1	-0.877693	8.33466	1.67716e-07	2.30628e-06
BCL9	-0.792466	6.3161	1.67931e-07	2.30753e-06
IDS	-0.751211	9.39646	1.68051e-07	2.30753e-06
TENM1	-1.01245	5.65647	1.68689e-07	2.3146e-06
HINT3	1.03465	6.31095	1.69863e-07	2.32902e-06
TDRD6	0.714809	4.17484	1.71045e-07	2.34352e-06
WHSC1L1	-0.674027	8.60293	1.71291e-07	2.3452e-06
ZFHX3	1.44988	6.21045	1.71442e-07	2.34556e-06
RANBP2	1.35224	7.36945	1.72129e-07	2.35156e-06
TBC1D12	1.46539	5.72069	1.72073e-07	2.35156e-06
ACE	1.9741	6.37694	1.72862e-07	2.35987e-06
EPN2	-0.901884	5.89858	1.73143e-07	2.362e-06
ROGDI	-1.35101	6.71082	1.73582e-07	2.36628e-06
APOC2	2.80106	6.4781	1.74104e-07	2.37168e-06
OR2W3	-2.01449	6.57632	1.77931e-07	2.42207e-06
IKZF3	-1.92699	8.3128	1.79475e-07	2.44133e-06
GJB2	3.18154	5.76287	1.79728e-07	2.44301e-06
ABCC3	2.21331	7.41847	1.79891e-07	2.44346e-06
TXNIP	-0.845441	11.5453	1.8021e-07	2.44605e-06
PSPC1	-0.548021	8.52509	1.81038e-07	2.45551e-06
SMAGP	-1.42488	6.74747	1.81252e-07	2.45665e-06
UBN1	-0.925425	7.41859	1.81785e-07	2.46211e-06
CYB561D1	-0.931987	6.41665	1.824e-07	2.46867e-06
CARS2	-0.796447	7.42421	1.83309e-07	2.4792e-06
CUZD1	-0.889928	4.84911	1.8374e-07	2.48324e-06
GSDMB	-1.41272	6.84643	1.84999e-07	2.49847e-06
POLL	-1.08623	6.16604	1.86038e-07	2.51071e-06
FAM46C	-2.97319	8.50492	1.86238e-07	2.51162e-06
MTPN	-0.664155	10.456	1.87723e-07	2.52984e-06
F3	1.49205	4.64914	1.88454e-07	2.5363e-06
HCG27	-1.11099	6.84861	1.88471e-07	2.5363e-06
FAM129B	1.87818	6.33113	1.90599e-07	2.56312e-06
ZNF383	-1.22568	6.48776	1.92774e-07	2.59052e-06
CD2	-2.07003	7.66609	1.93619e-07	2.60003e-06
GOLIM4	1.72422	6.24003	1.9378e-07	2.60034e-06
FGD6	1.87818	6.01782	1.94824e-07	2.61173e-06
ITM2B	-0.608471	11.2031	1.94906e-07	2.61173e-06
DYRK1B	-0.872482	7.07177	1.95689e-07	2.61666e-06
RIT1	1.1574	8.45736	1.95622e-07	2.61666e-06
SLC44A2	-1.70736	9.37281	1.95674e-07	2.61666e-06
GALT	-0.864625	7.97674	1.95945e-07	2.61823e-06
ALAS1	0.973376	7.60753	1.96573e-07	2.62477e-06
ARHGDIB	-0.812348	10.2855	1.96864e-07	2.6268e-06
RPUSD3	-1.17996	7.79879	1.98808e-07	2.65086e-06
C12orf75	-2.01308	7.31575	2.00069e-07	2.6658e-06
MFSD7	1.11583	7.05927	2.00693e-07	2.67222e-06
TPST1	-1.36244	5.95204	2.0087e-07	2.6727e-06
EDNRB	1.35054	5.71102	2.01932e-07	2.68494e-06
SNX22	-1.02033	6.9854	2.03869e-07	2.70879e-06
ZNF330	0.956426	6.16954	2.05434e-07	2.72767e-06
PLOD3	1.27407	7.37748	2.05625e-07	2.72829e-06
HBB	-3.03105	11.1265	2.05993e-07	2.73125e-06
COQ10A	-1.06298	6.0134	2.07017e-07	2.74291e-06
SFT2D3	-0.804813	6.57245	2.08132e-07	2.75575e-06
GPR18	-2.16549	7.35016	2.08384e-07	2.75715e-06
ASTE1	-1.06174	5.98502	2.08656e-07	2.75881e-06
SPOCK2	-1.65165	7.98846	2.09042e-07	2.76006e-06
YPEL1	-1.00468	6.32264	2.08903e-07	2.76006e-06
RARRES3	-2.28738	8.20911	2.10852e-07	2.78201e-06
RPS6KA5	-1.25573	6.75693	2.11131e-07	2.78375e-06
NUP62CL	-1.03396	4.70908	2.11312e-07	2.78419e-06
LY96	2.12112	9.17409	2.12149e-07	2.79133e-06
SSFA2	0.791824	7.88348	2.12018e-07	2.79133e-06
PC	1.1692	5.5563	2.12966e-07	2.80012e-06
ATXN7L3B	-0.855197	6.87062	2.15681e-07	2.83386e-06
ZBTB14	-1.2961	7.45554	2.16365e-07	2.84087e-06
TNFRSF9	1.53176	6.63181	2.19177e-07	2.87578e-06
SERPINB3	2.80712	3.9179	2.2112e-07	2.89926e-06
TMEM71	-1.613	9.31595	2.24963e-07	2.9476e-06
MYCL	-0.849083	6.20676	2.25232e-07	2.94909e-06
CD37	-0.985822	10.9133	2.26307e-07	2.96111e-06
C12orf66	-1.01198	6.29571	2.27761e-07	2.97679e-06
IVNS1ABP	1.92772	8.98652	2.2782e-07	2.97679e-06
C21orf62-AS1	-1.41102	5.1104	2.28226e-07	2.98003e-06
PLK2	1.14378	4.93316	2.30241e-07	3.00427e-06
PAFAH1B3	-0.914215	6.92971	2.32192e-07	3.02762e-06
AHCYL1	0.853449	8.60548	2.3443e-07	3.05471e-06
ZNF550	-1.17488	6.19423	2.34686e-07	3.05593e-06
SLC25A24	0.918229	7.06147	2.35402e-07	3.06314e-06
GPRASP1	-0.89525	5.38534	2.37372e-07	3.08666e-06
C15orf40	-1.05467	7.10377	2.38164e-07	3.09269e-06
JUND	-0.949931	8.10573	2.38086e-07	3.09269e-06
SPATA12	1.01042	5.25962	2.39319e-07	3.10556e-06
VAMP1	-0.890786	8.25442	2.39606e-07	3.10714e-06
ITPRIPL2	0.719818	6.61625	2.40513e-07	3.11677e-06
PLXNA3	0.856718	6.28206	2.4308e-07	3.14788e-06
FRAT1	-1.55303	6.45296	2.43428e-07	3.15023e-06
MAFG	0.940014	6.01591	2.44243e-07	3.15861e-06
HDAC9	-0.947118	7.09583	2.46311e-07	3.18318e-06
RHBDF2	1.06866	8.1303	2.50875e-07	3.23795e-06
ZNF513	0.581664	7.60291	2.50892e-07	3.23795e-06
AGFG2	-0.889778	6.67454	2.51205e-07	3.23977e-06
LOXL3	0.77797	6.32052	2.51489e-07	3.24122e-06
GALC	1.13008	8.00711	2.53157e-07	3.2605e-06
ALS2CR12	-1.85876	6.37503	2.54458e-07	3.27503e-06
P4HTM	-0.937882	6.47013	2.55209e-07	3.28245e-06
VDAC2	0.64785	7.50039	2.55515e-07	3.28415e-06
MRPS18A	-1.0536	8.58831	2.55956e-07	3.28759e-06
ICK	-0.844886	6.99593	2.56829e-07	3.29655e-06
OR2A1	-0.781266	6.01744	2.57219e-07	3.29932e-06
LILRB1	1.49969	8.78402	2.57403e-07	3.29943e-06
PPP2R2B	-1.37226	5.23447	2.58126e-07	3.30647e-06
RAB12	1.03222	8.26099	2.59918e-07	3.32716e-06
ATP1A1	1.05035	9.50505	2.61968e-07	3.35113e-06
MYO7A	0.828546	5.83156	2.62602e-07	3.35697e-06
ENDOD1	-0.906318	6.28025	2.6361e-07	3.36758e-06
ID3	-1.54794	6.08751	2.65884e-07	3.39433e-06
LRMP	-1.39832	8.87768	2.66208e-07	3.39617e-06
IER5L	0.809105	5.86489	2.68449e-07	3.42245e-06
PPAPDC1B	-0.79867	7.46331	2.68987e-07	3.4247e-06
ZSCAN16	-1.28938	5.54673	2.68947e-07	3.4247e-06
CYP2U1	-0.797662	5.84072	2.71465e-07	3.45159e-06
HIST1H4C	-1.22578	6.61232	2.71444e-07	3.45159e-06
HOOK3	0.944582	7.13777	2.76328e-07	3.51106e-06
SLC35E2B	-0.904808	8.16149	2.77131e-07	3.51889e-06
ZER1	-1.34256	7.37792	2.79728e-07	3.54949e-06
MXD4	-0.958803	6.71342	2.82386e-07	3.57841e-06
SLC25A45	-0.797198	6.46458	2.82243e-07	3.57841e-06
PCYOX1L	-0.732059	7.07474	2.82709e-07	3.58009e-06
FAM21A	0.918817	7.7527	2.83896e-07	3.59271e-06
LEPROTL1	-0.993849	8.85587	2.86281e-07	3.62048e-06
FADD	-0.657549	6.43721	2.86668e-07	3.62295e-06
ARHGAP21	1.5175	5.84498	2.89008e-07	3.65007e-06
SLAMF7	1.72814	8.77135	2.90516e-07	3.66667e-06
GPX3	2.54069	6.8995	2.92489e-07	3.68911e-06
RABIF	-0.73319	7.65651	2.92875e-07	3.69152e-06
SEMA4C	-0.708288	6.31864	2.94301e-07	3.70702e-06
AC037459.4	-0.986407	6.22317	2.96235e-07	3.72889e-06
GOLGB1	0.836744	6.70858	2.97914e-07	3.74753e-06
LY6E	-1.8342	8.34599	2.98558e-07	3.75313e-06
PILRB	-1.06946	7.47295	3.0087e-07	3.77968e-06
G0S2	3.6834	8.14189	3.01857e-07	3.78955e-06
FNDC3A	0.91485	8.54678	3.04204e-07	3.81649e-06
HCST	-1.33352	8.18074	3.06725e-07	3.84556e-06
MS4A3	-2.66849	5.35228	3.09571e-07	3.87867e-06
NAV2	1.15305	5.58044	3.10852e-07	3.89214e-06
EPS8	2.29485	5.8878	3.11984e-07	3.90372e-06
KMO	1.40362	7.99337	3.12446e-07	3.90692e-06
RRAS2	-2.1264	5.26056	3.1463e-07	3.92913e-06
SELP	-0.894411	4.80163	3.14638e-07	3.92913e-06
SLC16A3	1.32805	9.23722	3.1527e-07	3.93442e-06
PPP2CB	0.824754	6.84602	3.23714e-07	4.03713e-06
CDKN2AIPNL	-0.78793	5.699	3.24189e-07	4.03772e-06
ICAM3	-2.09423	9.28617	3.24179e-07	4.03772e-06
SPCS1	-0.991249	8.67244	3.25026e-07	4.04548e-06
OR2A42	-1.04646	4.74586	3.26269e-07	4.05828e-06
TTYH3	1.34396	8.53665	3.2707e-07	4.06557e-06
POLR3E	-0.833272	7.52838	3.30055e-07	4.09997e-06
GZMK	-2.16787	6.6633	3.31047e-07	4.10959e-06
MANSC1	-2.02174	6.01765	3.32628e-07	4.12651e-06
CD9	2.22753	7.69594	3.32984e-07	4.12822e-06
MTFMT	-0.873732	6.33068	3.33918e-07	4.13708e-06
ITGAM	1.22846	8.54143	3.34716e-07	4.14424e-06
SDSL	0.774456	6.1766	3.41133e-07	4.22094e-06
ZNF174	-0.893915	6.31835	3.44267e-07	4.25693e-06
PCED1B	-1.62194	6.94546	3.50185e-07	4.32728e-06
C14orf1	-1.33047	7.97921	3.51406e-07	4.33952e-06
VPS8	1.13688	7.88151	3.51921e-07	4.34304e-06
FAM217B	-0.996126	6.85932	3.52742e-07	4.34811e-06
TCEA3	-0.988448	6.16045	3.52792e-07	4.34811e-06
WHAMM	-0.832237	6.56186	3.53759e-07	4.35719e-06
GID4	-0.968953	5.69536	3.54233e-07	4.36018e-06
PTPN23	0.773131	6.92871	3.5507e-07	4.36764e-06
SBNO1	0.906427	7.51564	3.56098e-07	4.37743e-06
CD14	1.28065	9.32063	3.57899e-07	4.39671e-06
TMEM37	1.83664	6.10287	3.5826e-07	4.39829e-06
PLLP	-0.730755	5.20429	3.59828e-07	4.41467e-06
APOC4-APOC2	1.7466	6.74709	3.60685e-07	4.41945e-06
ZC3H7A	0.768887	8.25323	3.60551e-07	4.41945e-06
KIF1C	0.69932	6.61149	3.64801e-07	4.46559e-06
USP49	0.977347	5.15152	3.64924e-07	4.46559e-06
RAD51AP1	1.3085	4.52979	3.66545e-07	4.48253e-06
HIRA	-0.711051	7.36893	3.67015e-07	4.48537e-06
MBNL1	-0.868794	11.1941	3.67456e-07	4.48785e-06
IL13RA1	1.05434	9.45576	3.69281e-07	4.50248e-06
SIPA1L3	-0.726677	7.35883	3.69135e-07	4.50248e-06
TC2N	-2.07044	8.86148	3.69369e-07	4.50248e-06
JOSD1	0.93813	7.04222	3.7217e-07	4.5337e-06
PVRL2	1.80934	6.70309	3.72438e-07	4.53405e-06
CDC14A	-1.37901	8.05324	3.73889e-07	4.54878e-06
GCSAM	-1.90675	6.37412	3.76941e-07	4.58296e-06
LAMB2	1.48725	6.4573	3.78144e-07	4.59305e-06
SLC5A3	1.36435	6.69419	3.78257e-07	4.59305e-06
ACSL4	1.12338	7.30958	3.78732e-07	4.59586e-06
BPIFA1	2.69375	5.60089	3.86446e-07	4.68646e-06
HNRNPH2	1.28598	8.01071	3.86964e-07	4.68973e-06
HSD11B1	1.90466	5.81834	3.87332e-07	4.69118e-06
S100A4	-1.34158	5.48596	3.88277e-07	4.69962e-06
TTL	0.933036	6.91319	3.95838e-07	4.78807e-06
GOLGA1	0.901637	7.16961	3.98748e-07	4.82018e-06
GRAMD4	1.05299	6.88353	4.02167e-07	4.8584e-06
NFKBIE	1.51689	6.99309	4.04554e-07	4.88099e-06
PLD3	1.96768	9.55829	4.04444e-07	4.88099e-06
ENKUR	-1.11466	3.88527	4.0906e-07	4.93221e-06
ATG4D	-0.57361	7.62036	4.10668e-07	4.94844e-06
TMEM38B	1.0177	6.44458	4.13323e-07	4.97726e-06
SYTL2	-1.23796	5.76485	4.18226e-07	5.0331e-06
GLB1L	1.25725	5.63215	4.26918e-07	5.13443e-06
STK36	0.987781	6.94094	4.27959e-07	5.14367e-06
INPP4B	-1.51128	5.84917	4.28345e-07	5.14504e-06
LSM2	-1.02978	6.72145	4.29968e-07	5.16126e-06
CIDEB	-0.710275	7.67169	4.32605e-07	5.18961e-06
KIF1B	1.13745	6.77072	4.33829e-07	5.20099e-06
URM1	-0.892603	6.78695	4.3412e-07	5.20118e-06
ZNF543	-0.955533	5.98485	4.35503e-07	5.21444e-06
CNPY3	-0.729164	9.38524	4.36154e-07	5.21562e-06
TP53RK	-0.990166	6.4859	4.35921e-07	5.21562e-06
NUPL1	1.00281	8.09761	4.3966e-07	5.25423e-06
RPTOR	-0.982277	7.45878	4.39983e-07	5.25477e-06
MR1	0.792707	8.71601	4.41176e-07	5.26568e-06
SRP54	0.873189	7.27467	4.43483e-07	5.28988e-06
PDPN	2.10328	5.75783	4.44744e-07	5.29823e-06
SF3A2	-0.738605	8.24054	4.44636e-07	5.29823e-06
ABCF1	0.708595	7.47317	4.4654e-07	5.31628e-06
SAFB2	0.661983	7.27973	4.46892e-07	5.31711e-06
LHFP	0.827624	5.56793	4.47631e-07	5.32255e-06
DNAJC13	0.931456	8.03673	4.48558e-07	5.33022e-06
PPP1CB	0.802131	9.94566	4.5358e-07	5.38651e-06
PSAT1	-0.673831	6.19489	4.56302e-07	5.41543e-06
FITM2	-0.921341	6.15437	4.57374e-07	5.42474e-06
GP1BB	-0.965318	7.19064	4.59594e-07	5.44765e-06
DICER1	0.840274	8.64519	4.63342e-07	5.48865e-06
PIR	1.76019	4.87171	4.67549e-07	5.53501e-06
SLC35F5	0.59559	8.24575	4.69345e-07	5.55279e-06
COL19A1	-1.04737	5.46082	4.69723e-07	5.55378e-06
FBP1	2.7097	7.64301	4.72115e-07	5.57857e-06
SNAP47	-0.697146	6.73063	4.73371e-07	5.58993e-06
NARS	0.950495	8.48362	4.73866e-07	5.59227e-06
KLHDC2	-0.893548	7.09296	4.76198e-07	5.61629e-06
SEMA3A	1.8289	4.66007	4.7873e-07	5.64262e-06
ACSL6	-0.867663	5.497	4.79855e-07	5.65236e-06
CXCL8	5.11193	7.4679	4.80227e-07	5.65321e-06
ITGAE	0.880507	5.64243	4.80853e-07	5.65706e-06
DCTN3	-0.79332	7.96902	4.82354e-07	5.67119e-06
OSBPL10	-2.02833	6.65357	4.84833e-07	5.69679e-06
FAM89B	-1.01608	9.47523	4.89854e-07	5.7522e-06
RBM14-RBM4	-0.58279	8.47829	4.93183e-07	5.78771e-06
MYL4	-1.68125	6.02109	4.94474e-07	5.79925e-06
BTG1	-1.28624	9.68872	5.05642e-07	5.92655e-06
TRIM58	-2.43745	7.60802	5.06051e-07	5.92767e-06
MEST	-1.3016	4.67304	5.07931e-07	5.94601e-06
PHKA2	-0.612567	7.60714	5.12175e-07	5.99197e-06
ZNF891	-0.689467	5.39735	5.13403e-07	6.00263e-06
CRIP1	-1.56342	6.55109	5.20278e-07	6.07924e-06
DMXL1	1.0448	8.09902	5.219e-07	6.09443e-06
STX7	0.752805	8.922	5.2346e-07	6.10887e-06
GPSM3	-0.984663	8.59025	5.24864e-07	6.12147e-06
GZMH	-1.02123	4.92594	5.28248e-07	6.15714e-06
NRIP1	0.892418	7.62467	5.29298e-07	6.16557e-06
VWA5A	1.63207	6.16609	5.29967e-07	6.16956e-06
MLYCD	-0.628795	6.08403	5.31548e-07	6.18416e-06
SUPT5H	0.611231	7.60103	5.33781e-07	6.20631e-06
CXCR3	-1.0383	5.98442	5.34773e-07	6.21403e-06
OSBPL1A	1.37784	6.85127	5.40619e-07	6.27809e-06
NEU3	0.790814	6.98037	5.43768e-07	6.31079e-06
LANCL1	-1.19994	7.29534	5.58067e-07	6.47276e-06
NMUR1	-0.83131	6.22675	5.64184e-07	6.53969e-06
OPLAH	0.841125	5.51007	5.66761e-07	6.56553e-06
KIAA1033	0.658806	8.8662	5.71019e-07	6.61081e-06
ECM1	1.65293	6.20555	5.76933e-07	6.67518e-06
FAM122C	-0.766293	6.79212	5.77536e-07	6.67807e-06
GLUL	1.16038	11.025	5.78257e-07	6.68231e-06
SPSB3	-0.745701	7.16615	5.79565e-07	6.69333e-06
CLIP4	1.60011	8.08605	5.80568e-07	6.69673e-06
PIGL	-0.981119	7.01715	5.80338e-07	6.69673e-06
GPN2	-0.635688	7.21435	5.84554e-07	6.7386e-06
KIAA0368	0.939789	7.69145	5.85186e-07	6.74177e-06
SELL	-2.42979	10.9296	5.87964e-07	6.76965e-06
ARRDC1	-0.839322	8.23809	5.93916e-07	6.83401e-06
ST6GALNAC4	-1.72241	7.21357	6.04988e-07	6.95717e-06
CD274	2.64556	6.59131	6.05805e-07	6.96069e-06
NUP88	-1.22972	7.84538	6.06767e-07	6.96069e-06
SMAP2	-0.952934	9.95138	6.06148e-07	6.96069e-06
ZDHHC24	-0.677776	6.7781	6.06684e-07	6.96069e-06
DAGLA	1.28966	5.74169	6.08134e-07	6.97214e-06
FAM110A	-1.18452	7.7911	6.10994e-07	6.99829e-06
NFKB2	1.78318	7.63318	6.11156e-07	6.99829e-06
CTD-2501B8.1	1.39163	6.2912	6.18689e-07	7.08026e-06
RGPD3	1.43077	5.56067	6.20001e-07	7.09098e-06
LETM2	-1.11119	5.877	6.23514e-07	7.12684e-06
CCL3	2.54685	6.01634	6.25378e-07	7.14383e-06
SH3RF1	0.948789	5.63506	6.26644e-07	7.15396e-06
MTRNR2L12	1.87488	5.72752	6.27542e-07	7.1599e-06
AC233755.2	-2.85354	5.03003	6.31224e-07	7.19755e-06
TMEM38A	-0.890605	5.26034	6.36569e-07	7.25413e-06
ZNF362	-1.01084	7.52932	6.37441e-07	7.25968e-06
TTC39C	-1.32106	7.09089	6.4091e-07	7.29479e-06
FIG4	0.799962	7.7136	6.41521e-07	7.29734e-06
ZNF571	-0.861574	5.46156	6.44185e-07	7.32325e-06
AP1AR	1.09173	5.5753	6.44838e-07	7.32626e-06
MYO1C	1.32326	7.28145	6.46386e-07	7.33502e-06
NPAT	-0.945544	8.14722	6.46312e-07	7.33502e-06
POLH	-0.992181	7.2446	6.48836e-07	7.3584e-06
ITGA4	-1.56528	8.31635	6.50032e-07	7.36755e-06
ODC1	-1.11659	7.56307	6.50557e-07	7.36907e-06
FAM13B	0.660679	7.61495	6.69443e-07	7.57847e-06
NDUFA7	-0.852673	6.29233	6.73943e-07	7.62484e-06
KCNJ5	2.33821	5.90524	6.79976e-07	7.68849e-06
RAB10	0.690283	9.87525	6.91475e-07	7.81383e-06
CRIP3	-0.65147	5.9692	6.9193e-07	7.8143e-06
ATP8A1	-1.2689	7.86581	6.93695e-07	7.82955e-06
NAT6	-0.625098	6.33957	7.00918e-07	7.90636e-06
H1FX	-0.722571	6.78133	7.02151e-07	7.91554e-06
QSOX2	-0.94624	6.73099	7.08291e-07	7.98e-06
PDE1B	0.630107	6.09784	7.09484e-07	7.98867e-06
HIST4H4	-1.3047	8.36113	7.13509e-07	8.02908e-06
SNU13	-0.874024	7.57995	7.13923e-07	8.02908e-06
REXO4	-0.647575	6.61511	7.15209e-07	8.03876e-06
DHTKD1	-0.82583	7.5214	7.19993e-07	8.08772e-06
TM9SF3	0.71303	8.1793	7.22933e-07	8.11592e-06
RNASEH2C	-0.760826	7.8598	7.33502e-07	8.22969e-06
IRF2BP1	-0.826537	5.45629	7.35125e-07	8.243e-06
CEP85L	-1.07777	6.32532	7.40648e-07	8.30001e-06
TMC8	-1.25446	8.4767	7.46392e-07	8.35941e-06
IGF2R	1.07085	9.25588	7.48465e-07	8.37766e-06
RAB39B	-0.822711	5.82509	7.51103e-07	8.40221e-06
MORF4L2	0.945921	8.08216	7.5342e-07	8.42314e-06
DYRK3	1.19353	4.31419	7.54878e-07	8.43445e-06
DHX32	0.997322	6.20913	7.5818e-07	8.46635e-06
TMEM55A	-0.965154	8.22155	7.62929e-07	8.51435e-06
MARS2	-0.96434	6.43223	7.65808e-07	8.54142e-06
RORA	-1.48	8.28079	7.66967e-07	8.54931e-06
WDTC1	-0.715397	7.94293	7.69584e-07	8.57342e-06
CDK8	-0.832721	6.97651	7.70099e-07	8.57411e-06
DGUOK	-0.774469	7.77735	7.73444e-07	8.60627e-06
RNF125	-1.38648	7.19515	7.77383e-07	8.64502e-06
PHLPP2	-1.27768	6.32332	7.79224e-07	8.66039e-06
ARNTL2	1.71645	4.42098	7.87267e-07	8.74464e-06
EIF3F	-1.0615	9.32814	7.91425e-07	8.78565e-06
MSRB1	-1.51857	9.70084	7.93835e-07	8.80723e-06
DCAF10	-0.833837	6.62063	7.97623e-07	8.84407e-06
CTD-3214H19.16	-1.18748	8.26402	7.98586e-07	8.84955e-06
SLC1A2	1.49529	5.00259	8.00723e-07	8.86803e-06
SOAT1	1.39752	8.47165	8.05416e-07	8.91478e-06
ZBTB3	-0.996623	5.57809	8.06643e-07	8.92313e-06
IDNK	-1.02843	6.32449	8.1207e-07	8.97791e-06
ADAP1	-1.05485	7.46666	8.17577e-07	9.03351e-06
TNFSF10	-1.60137	9.84681	8.25381e-07	9.1144e-06
ECT2	1.01971	5.76381	8.27075e-07	9.12778e-06
DOLK	-0.679241	5.89912	8.39278e-07	9.25704e-06
TKT	-1.09325	9.42023	8.43473e-07	9.29789e-06
pk	1.24962	6.3894	8.44133e-07	9.29973e-06
ACOT8	-1.07778	6.81194	8.4624e-07	9.31751e-06
DGKA	-1.18591	8.22404	8.48078e-07	9.33232e-06
PDK2	-1.44925	7.4739	8.56761e-07	9.42238e-06
RUFY3	1.10005	7.01972	8.5755e-07	9.42557e-06
TFPT	0.905486	6.53948	8.61345e-07	9.46178e-06
GLMP	1.27752	8.07453	8.71003e-07	9.56231e-06
ECSIT	-0.777178	6.48721	8.74169e-07	9.59149e-06
SPG20	0.981738	6.5826	8.76179e-07	9.60796e-06
SLC43A1	-0.688299	6.54275	8.88484e-07	9.73724e-06
HVCN1	-1.14954	8.15845	8.90781e-07	9.75676e-06
RPSA	-1.32846	6.38139	8.95278e-07	9.80034e-06
EVA1C	-0.739097	5.48051	8.96736e-07	9.81061e-06
MAGEE1	-0.557462	5.12582	8.97286e-07	9.81095e-06
KIR3DL2	-0.940505	5.6932	9.03498e-07	9.87316e-06
HDHD2	-0.956263	8.05408	9.04521e-07	9.87863e-06
TTC19	-0.619157	6.60375	9.06506e-07	9.89458e-06
NR4A3	2.09149	5.35592	9.0848e-07	9.91041e-06
CD276	1.83193	6.59518	9.09764e-07	9.91296e-06
SLC46A2	-0.943468	6.07336	9.09326e-07	9.91296e-06
UBA6	1.08409	7.81111	9.21159e-07	1.00313e-05
MEP1A	0.975769	4.27625	9.4183e-07	1.0246e-05
TRIM35	-0.721069	6.08591	9.41955e-07	1.0246e-05
FOLR2	2.07057	7.61153	9.46146e-07	1.02857e-05
SP4	-0.817112	7.42427	9.52849e-07	1.03526e-05
RGPD4	1.5479	5.60614	9.55236e-07	1.03725e-05
PNOC	-0.993667	6.70924	9.57871e-07	1.03952e-05
TRIM74	-1.22967	6.04435	9.72785e-07	1.0551e-05
GARS	0.861446	7.82875	9.75569e-07	1.05751e-05
SDR42E1	-0.603078	5.14874	9.8251e-07	1.06442e-05
CBX7	-0.849492	7.75563	9.83766e-07	1.06517e-05
EPB41L5	-0.837532	5.06943	9.85647e-07	1.0666e-05
SERINC1	0.777126	9.10547	9.86821e-07	1.06714e-05
TSKU	1.22327	5.70919	9.87273e-07	1.06714e-05
ILF2	-0.881823	9.2887	9.9255e-07	1.07161e-05
PKIA	-1.5916	5.86739	9.92047e-07	1.07161e-05
MDH2	-0.859485	8.66101	9.97427e-07	1.07626e-05
RBM12	-0.630784	9.54458	9.99337e-07	1.07771e-05
PAPLN	1.16803	5.81924	1.0033e-06	1.08137e-05
RECK	-0.824124	5.55449	1.00846e-06	1.0863e-05
MYO10	1.10894	5.52103	1.01053e-06	1.08792e-05
RNF167	-0.8024	7.47775	1.01602e-06	1.09321e-05
CMTM7	-1.03296	9.19835	1.0274e-06	1.10482e-05
TNRC6B	-0.900075	8.4855	1.02915e-06	1.10607e-05
NHEJ1	-0.956198	6.51276	1.03351e-06	1.11013e-05
ARID1B	-0.768847	8.01021	1.03645e-06	1.11265e-05
RIC3	-1.32125	5.56072	1.03997e-06	1.1158e-05
ADPRH	0.702624	6.00024	1.04537e-06	1.11924e-05
GUK1	-1.52229	8.9419	1.04445e-06	1.11924e-05
RPL36A-HNRNPH2	1.15674	8.40778	1.04405e-06	1.11924e-05
STAP1	-2.19103	6.26907	1.04555e-06	1.11924e-05
APOBEC3C	-1.50284	8.50323	1.04928e-06	1.12259e-05
LSS	0.951588	7.0279	1.05233e-06	1.12522e-05
CD81	1.21815	9.98043	1.05397e-06	1.12634e-05
SLFN5	-1.02803	9.67055	1.05593e-06	1.1278e-05
DCAKD	-1.02172	7.68061	1.05854e-06	1.1293e-05
TTC9C	-0.77346	7.21434	1.05811e-06	1.1293e-05
MB21D2	0.956678	6.5412	1.06261e-06	1.13301e-05
FCRL3	-2.42278	7.55053	1.07749e-06	1.14823e-05
MEN1	-0.664122	7.17378	1.08037e-06	1.15065e-05
RHOT1	0.66974	8.4555	1.08963e-06	1.15985e-05
SEC24D	0.660144	8.08776	1.09189e-06	1.1616e-05
EBF1	-1.54816	5.93653	1.09607e-06	1.16474e-05
TMEM255B	0.759523	5.35367	1.09585e-06	1.16474e-05
SPAG5	0.902232	5.01051	1.09691e-06	1.16498e-05
ALDH2	0.85653	8.43907	1.10068e-06	1.16833e-05
VPS35	0.638601	8.80868	1.104e-06	1.17054e-05
WIBG	-0.701677	6.72159	1.1035e-06	1.17054e-05
TNFSF4	-0.840901	4.33896	1.1076e-06	1.17369e-05
RCN3	0.587468	6.50359	1.11137e-06	1.17703e-05
STAT4	-1.52862	7.60004	1.11441e-06	1.17959e-05
CCNL1	1.11038	8.95558	1.11508e-06	1.17964e-05
ABHD15	-0.827572	6.27054	1.11941e-06	1.18356e-05
MKNK1	1.18802	9.32244	1.12163e-06	1.18524e-05
STIM1	-0.822846	6.81737	1.1228e-06	1.18582e-05
COX14	-1.12102	6.23624	1.14051e-06	1.20384e-05
ARHGEF3	-1.25509	7.25668	1.14468e-06	1.20757e-05
FAM210A	1.8527	6.84815	1.14551e-06	1.20777e-05
RHOU	1.03795	6.60269	1.15976e-06	1.22212e-05
ZC3HAV1	-1.04294	9.18528	1.16046e-06	1.22217e-05
WNT10A	-0.770038	6.313	1.18022e-06	1.24229e-05
GPR157	0.911255	6.8431	1.18248e-06	1.24398e-05
FANCL	0.970519	5.35739	1.18946e-06	1.25062e-05
SERPING1	2.01531	7.72563	1.19461e-06	1.25533e-05
EMC8	-0.637706	6.5573	1.19815e-06	1.25835e-05
TRIB1	1.40455	7.93065	1.20304e-06	1.26279e-05
TAF13	1.27111	4.9912	1.21674e-06	1.27646e-05
TLE1	-1.1331	5.7035	1.21837e-06	1.27746e-05
VPS28	-0.838809	8.66916	1.21947e-06	1.27791e-05
ITPKB	-0.974684	7.31536	1.22045e-06	1.27823e-05
PDXDC1	1.08889	7.76226	1.22294e-06	1.28012e-05
CCDC94	-0.765641	7.88144	1.22443e-06	1.28097e-05
ASAP2	1.21003	5.23055	1.22697e-06	1.28293e-05
HBM	-2.26889	7.23257	1.2414e-06	1.29729e-05
ASF1A	-1.14265	7.98267	1.24338e-06	1.29864e-05
HIGD2A	-1.24255	8.51141	1.24592e-06	1.30057e-05
GALE	1.0942	6.06998	1.24817e-06	1.30221e-05
SHISA4	-1.35739	6.02082	1.24996e-06	1.30336e-05
MED22	-0.669799	7.50094	1.25129e-06	1.30401e-05
SLFN13	-1.40213	6.80205	1.25761e-06	1.30989e-05
GPR84	3.14117	5.7706	1.25944e-06	1.31095e-05
SCIN	2.15048	5.20061	1.26002e-06	1.31095e-05
RUSC2	1.07394	5.39382	1.26224e-06	1.31253e-05
RPL28	-0.758522	7.10534	1.26457e-06	1.31424e-05
FCRL2	-1.59887	5.69156	1.27439e-06	1.32371e-05
CXorf67	-0.650087	4.92618	1.28188e-06	1.33076e-05
CREM	1.41726	6.13692	1.28499e-06	1.33325e-05
ABHD14A	-1.70059	6.51286	1.28672e-06	1.33432e-05
CDC25B	-1.17364	8.07132	1.2888e-06	1.33501e-05
GTPBP6	-0.731822	6.27232	1.28873e-06	1.33501e-05
TBCC	-0.993084	6.48251	1.29694e-06	1.3427e-05
UACA	1.29721	5.04791	1.29935e-06	1.34447e-05
SEMA4F	-0.714394	5.93161	1.30823e-06	1.35291e-05
OGT	-0.911186	9.91397	1.31376e-06	1.35789e-05
RASAL3	-0.846761	8.20312	1.32006e-06	1.36366e-05
CDK18	1.30413	6.7454	1.3257e-06	1.3684e-05
CLEC17A	-1.19403	6.30309	1.3261e-06	1.3684e-05
EPAS1	1.87356	6.86754	1.33247e-06	1.37422e-05
MBD5	-1.02882	6.80332	1.3466e-06	1.38803e-05
MAOA	1.24923	5.53742	1.35228e-06	1.39313e-05
YPEL3	-1.31023	10.0282	1.35352e-06	1.39365e-05
MPRIP	-1.02444	8.58541	1.35722e-06	1.39669e-05
SPAG7	0.759104	6.68513	1.35957e-06	1.39835e-05
NRBP1	0.613375	7.63883	1.36852e-06	1.40679e-05
ST6GAL1	-1.51871	8.90597	1.37712e-06	1.41486e-05
ACSS1	-1.23046	7.1627	1.38858e-06	1.42586e-05
ZNF527	-1.38791	5.54868	1.39298e-06	1.42961e-05
C17orf89	-1.07535	5.48033	1.39585e-06	1.43167e-05
MICU1	0.7533	7.45186	1.39651e-06	1.43167e-05
LRIG1	-0.748826	6.63894	1.4034e-06	1.43796e-05
CLK2	0.708061	7.98362	1.40674e-06	1.44059e-05
IFT122	1.02047	5.9431	1.41749e-06	1.45081e-05
SAMD4A	1.68131	6.2529	1.42025e-06	1.45286e-05
PFKFB3	1.65192	9.13724	1.42925e-06	1.46127e-05
TMEM56-RWDD3	-1.07732	5.08972	1.43179e-06	1.46308e-05
HSPA2	1.59774	5.4208	1.43616e-06	1.46595e-05
UBAP2L	0.608123	9.55731	1.43544e-06	1.46595e-05
FXYD3	0.682312	5.50118	1.4491e-06	1.47836e-05
NT5DC1	-1.20405	6.48843	1.45783e-06	1.48647e-05
SNRK	-1.05856	9.04969	1.46016e-06	1.48804e-05
P2RY6	1.11203	6.227	1.46408e-06	1.49123e-05
HLA-DOB	-1.77721	7.69975	1.46505e-06	1.49141e-05
IFIT1B	-1.9001	4.94714	1.4661e-06	1.49168e-05
MLLT6	0.909982	8.33382	1.46917e-06	1.494e-05
THEM4	-1.28628	6.67749	1.47357e-06	1.49767e-05
KLF1	-1.51573	6.48178	1.48481e-06	1.50828e-05
ALG12	-0.657474	7.2118	1.48706e-06	1.50975e-05
ZNF48	-0.563469	5.18947	1.4957e-06	1.51771e-05
ITGAL	-0.877777	8.89559	1.50563e-06	1.52697e-05
MMP1	2.73964	4.79443	1.50876e-06	1.52932e-05
C19orf24	-1.08264	7.0743	1.51053e-06	1.53029e-05
CD101	-1.22313	5.92661	1.51397e-06	1.53295e-05
CD44	0.779422	10.5835	1.522e-06	1.54026e-05
ARF5	-0.775	7.41736	1.52794e-06	1.54462e-05
PPM1K	-1.13118	6.56221	1.52754e-06	1.54462e-05
TOX	-1.49592	6.7783	1.5352e-06	1.55113e-05
HGD	-0.792901	4.79043	1.53791e-06	1.55221e-05
PRDX6	-1.27815	8.47505	1.53738e-06	1.55221e-05
TFDP2	-1.23014	6.82825	1.54586e-06	1.5594e-05
CAPN5	-0.841315	5.99505	1.54816e-06	1.56088e-05
TRAPPC12	-0.65793	7.7071	1.55094e-06	1.56285e-05
DYNC1LI2	0.516352	6.74828	1.55338e-06	1.56447e-05
SIAH2	-1.3701	8.15022	1.5601e-06	1.57041e-05
PPT2	-1.01967	5.71178	1.57073e-06	1.58026e-05
KIAA1841	0.952316	5.43176	1.57343e-06	1.5821e-05
SERPINH1	1.15794	6.70062	1.57423e-06	1.5821e-05
GNPTAB	1.33894	8.04152	1.58441e-06	1.59148e-05
PPP1R14A	-0.589326	4.919	1.58962e-06	1.59587e-05
SLC2A1	1.16808	9.38668	1.59102e-06	1.59643e-05
FOXO4	-1.45811	7.66339	1.59334e-06	1.59706e-05
MAVS	-0.787846	7.57156	1.59333e-06	1.59706e-05
CCDC134	-0.559844	7.04862	1.59742e-06	1.6003e-05
TWSG1	1.43753	6.16606	1.60277e-06	1.60481e-05
GYPE	-1.23342	6.96728	1.60455e-06	1.60574e-05
PTRH2	-0.85239	6.25494	1.60686e-06	1.6072e-05
MEF2BNB	-0.906712	7.54939	1.60794e-06	1.60743e-05
DPYSL2	1.18044	7.90958	1.62103e-06	1.61966e-05
GNG11	-1.72314	5.18659	1.62406e-06	1.62183e-05
FGGY	1.41395	5.99946	1.62658e-06	1.62349e-05
HMOX2	-0.763772	7.90216	1.63717e-06	1.63319e-05
RGS18	-1.61923	6.44647	1.63888e-06	1.63404e-05
DLL1	1.92575	6.18325	1.64207e-06	1.63636e-05
TNS1	1.98091	7.54145	1.64714e-06	1.64055e-05
BANF1	-0.853126	7.95833	1.65646e-06	1.64896e-05
SEPT10	1.37145	5.1631	1.67203e-06	1.66358e-05
ATXN2L	0.580029	7.8253	1.67418e-06	1.66484e-05
SKIL	2.05539	7.44577	1.68186e-06	1.6716e-05
TNFAIP2	1.22762	9.4022	1.68553e-06	1.67436e-05
YEATS2	0.796071	7.76946	1.69144e-06	1.67935e-05
GOSR2	-0.898714	8.13925	1.69403e-06	1.68104e-05
ZNF33B	-0.960991	5.99245	1.69722e-06	1.68332e-05
DNASE1	-0.898584	6.13008	1.7139e-06	1.69737e-05
NMT2	-1.00034	6.15444	1.71408e-06	1.69737e-05
TMEM63A	-1.04236	9.10488	1.71386e-06	1.69737e-05
PKIB	1.33865	4.99527	1.71776e-06	1.70012e-05
CCDC109B	-1.25478	8.23546	1.71973e-06	1.70118e-05
COX6B1	-0.734918	7.59964	1.74238e-06	1.72178e-05
DUSP11	-0.569838	8.35222	1.74199e-06	1.72178e-05
ATP1B1	1.86574	6.80706	1.7504e-06	1.72881e-05
SLC2A4RG	-0.639075	6.32287	1.75165e-06	1.72914e-05
ACSF3	-0.699702	6.87102	1.75324e-06	1.7298e-05
KLRB1	-2.18752	7.52039	1.75417e-06	1.72981e-05
ZNF652	-0.62925	8.01292	1.76725e-06	1.74181e-05
RPL32	-0.73338	5.94948	1.76979e-06	1.7434e-05
SETD1B	-0.696749	8.15309	1.77088e-06	1.74356e-05
TBX21	-1.06871	6.91618	1.78277e-06	1.75435e-05
CRACR2A	-1.03259	6.08572	1.78763e-06	1.75822e-05
SH3GLB1	0.832894	8.45986	1.79194e-06	1.76155e-05
CREBL2	0.860054	9.78122	1.80175e-06	1.77027e-05
C6orf226	-1.07909	6.08877	1.80632e-06	1.77384e-05
ANXA4	1.41435	8.28538	1.81291e-06	1.77939e-05
DDIT3	1.87473	6.36516	1.82635e-06	1.79164e-05
MFAP5	1.18718	4.89264	1.82975e-06	1.79405e-05
GLIPR2	-0.665673	10.3816	1.83525e-06	1.7985e-05
RPS6KA2	1.20055	6.40798	1.84582e-06	1.80793e-05
PLEKHO2	0.80961	8.74114	1.85102e-06	1.81208e-05
ATP5S	-0.8472	6.47303	1.85454e-06	1.81459e-05
CAB39L	1.59073	5.00246	1.85949e-06	1.81661e-05
CDK5R1	-1.20749	6.05974	1.85888e-06	1.81661e-05
RABEPK	-0.564	6.07598	1.85777e-06	1.81661e-05
C5AR2	-1.43065	7.46502	1.8621e-06	1.81822e-05
SKP2	-0.997422	7.56996	1.86709e-06	1.82215e-05
KIAA2013	-0.664748	7.58272	1.87851e-06	1.83158e-05
TPM4	0.82488	6.95063	1.87869e-06	1.83158e-05
PPP3CC	-1.04497	7.03791	1.88405e-06	1.83586e-05
PLA2G15	1.84356	7.98613	1.88534e-06	1.83617e-05
FOLR3	-1.90955	6.22814	1.8892e-06	1.83897e-05
SYNE1	-1.08769	6.865	1.90501e-06	1.85342e-05
MCPH1	-0.742404	6.92496	1.92912e-06	1.87591e-05
CPSF4	-0.627358	6.7692	1.93419e-06	1.87987e-05
BCKDK	0.859562	7.86166	1.94119e-06	1.8857e-05
BTG3	0.948669	5.9062	1.95556e-06	1.89868e-05
ARRDC4	1.27257	7.40414	1.95755e-06	1.89964e-05
CACUL1	0.549553	8.81729	1.96161e-06	1.9026e-05
EHD3	-1.41535	5.90885	1.9634e-06	1.90336e-05
ZNF564	-0.737523	6.17732	1.9658e-06	1.90471e-05
EPB41L2	1.81482	6.99443	1.97158e-06	1.90933e-05
SRM	-1.12758	8.69728	1.97527e-06	1.91192e-05
ITSN1	1.32633	6.89714	2.01498e-06	1.94936e-05
ANKRD22	2.81928	6.42921	2.02217e-06	1.95532e-05
PIGA	1.31717	6.7011	2.02879e-06	1.96064e-05
TRIM52	-1.08489	7.06571	2.02975e-06	1.96064e-05
DTHD1	-1.63152	4.71629	2.04069e-06	1.97019e-05
ZDHHC12	-0.923135	8.28878	2.05051e-06	1.97867e-05
POLA2	-0.879478	6.44446	2.06272e-06	1.98944e-05
TBC1D31	-1.04153	6.69601	2.06728e-06	1.99282e-05
CRTAM	-0.986823	4.62773	2.07909e-06	2.00318e-05
BCAS4	-0.850379	6.21523	2.081e-06	2.004e-05
PAFAH1B1	0.642607	8.07381	2.08245e-06	2.00437e-05
ERP29	-0.995023	7.0296	2.08442e-06	2.00525e-05
IGSF9B	-0.619396	5.7719	2.09096e-06	2.01051e-05
OCEL1	-0.699029	6.84805	2.09591e-06	2.01425e-05
TMPO	-1.03254	7.28103	2.10206e-06	2.01913e-05
LMLN	0.818844	5.53171	2.10377e-06	2.01975e-05
EIF2D	-1.08135	7.22616	2.11535e-06	2.02983e-05
OR52N4	-0.836948	3.78699	2.1183e-06	2.03163e-05
SNX33	0.937143	5.65402	2.11986e-06	2.0321e-05
ALDH7A1	0.956737	4.73846	2.12228e-06	2.03278e-05
RUNX1	-0.703718	9.22903	2.12272e-06	2.03278e-05
CD58	1.12794	9.01995	2.13833e-06	2.04586e-05
GAS8	0.582108	5.88334	2.14072e-06	2.04586e-05
GUCD1	-1.01417	8.42306	2.13974e-06	2.04586e-05
RP11-195F19.29	-0.604316	7.1856	2.1393e-06	2.04586e-05
LNX2	-1.02928	6.40981	2.14605e-06	2.04992e-05
FCER1A	-2.41076	8.05675	2.16246e-06	2.06455e-05
TDRD3	1.48369	7.49763	2.17895e-06	2.07925e-05
RPL10A	-1.10613	8.05505	2.18311e-06	2.08217e-05
DSC2	2.24922	7.97596	2.19412e-06	2.09161e-05
TMEM80	-0.880851	7.57467	2.19924e-06	2.09543e-05
NT5DC4	0.748445	4.73782	2.20712e-06	2.10188e-05
SCARB1	1.84194	7.80294	2.21732e-06	2.11053e-05
DTNA	1.35241	4.75089	2.23236e-06	2.12271e-05
PDIA6	0.868846	7.39863	2.2315e-06	2.12271e-05
APBB3	1.01306	7.92759	2.24904e-06	2.13749e-05
CEACAM21	-0.910253	6.46817	2.25896e-06	2.14584e-05
FER	1.00253	5.61703	2.26236e-06	2.14799e-05
MAP3K6	0.619956	6.41788	2.27088e-06	2.155e-05
MAN1C1	-1.08283	6.56366	2.27436e-06	2.15721e-05
F2R	-0.695421	6.51381	2.27827e-06	2.15984e-05
FANCF	-0.960524	5.89827	2.28713e-06	2.16715e-05
CHTF8	-0.649539	9.48248	2.29285e-06	2.17148e-05
SLC28A3	2.95127	5.68825	2.29426e-06	2.17173e-05
CASP2	-0.715494	8.57686	2.29983e-06	2.17592e-05
SERPINE2	-0.793584	5.36201	2.32411e-06	2.19778e-05
NCALD	-1.34659	5.84105	2.32732e-06	2.19972e-05
[truncated: 16,895 more rows]

## Sheet: serous_vs_blood
gene	logFC	AveExpr	P.Value	adj.P.Val
GPNMB	7.98121	8.37605	1.32399e-25	2.50155e-21
SPP1	7.53872	9.18032	3.56863e-25	3.37128e-21
ADAMDEC1	6.5662	6.93083	9.92292e-22	6.24946e-18
CD163	5.75517	7.32452	1.36748e-20	6.45927e-17
SLCO2B1	5.89642	6.67131	4.07316e-20	1.53917e-16
FPR3	4.69415	6.8213	5.03222e-20	1.58464e-16
C1QC	5.53071	7.6169	6.39545e-20	1.72622e-16
RGL1	4.20793	7.47394	9.4096e-20	2.22231e-16
FNIP2	3.88413	8.16181	1.17236e-19	2.46117e-16
LGMN	5.31781	9.58212	1.68737e-19	3.18811e-16
PDCD1LG2	3.90063	6.39583	5.85166e-19	1.0051e-15
CTSL	5.69226	7.33853	8.56936e-19	1.34925e-15
CDCP1	2.43303	6.34299	1.28875e-18	1.73926e-15
ENPP2	5.7438	7.57418	1.22709e-18	1.73926e-15
SLC1A3	4.67695	7.26429	1.52856e-18	1.92538e-15
C1QA	4.83475	7.18985	2.52361e-18	2.98007e-15
NLN	2.97341	6.43795	2.70609e-18	3.00759e-15
AXL	3.26167	6.32574	3.08182e-18	3.23489e-15
C1QB	5.13182	7.45348	4.1304e-18	4.10736e-15
RAB1A	1.84814	9.48193	4.42546e-18	4.18073e-15
PLA2G7	4.82848	8.79569	7.2113e-18	6.48811e-15
CLIC2	2.85009	6.6509	1.16602e-17	9.57858e-15
FAM20A	3.55074	6.82771	1.12178e-17	9.57858e-15
RNASE1	6.38301	8.39682	1.47378e-17	1.16023e-14
PLTP	5.40378	8.24481	3.62708e-17	2.7412e-14
ARHGAP18	3.5286	7.51166	5.29056e-17	3.70844e-14
TNS3	3.77153	7.94437	5.29945e-17	3.70844e-14
CCL18	5.7216	7.94761	6.00778e-17	4.05397e-14
LACC1	2.72912	6.5301	6.2505e-17	4.07231e-14
DUSP3	2.03465	8.16224	7.06456e-17	4.44926e-14
CTTNBP2NL	3.03705	5.92316	7.86076e-17	4.79101e-14
MMP14	4.60614	6.68609	8.12987e-17	4.80018e-14
TFEC	2.86105	7.85639	9.05696e-17	5.18552e-14
MGLL	2.99815	7.36558	1.01912e-16	5.66332e-14
ADAM9	3.19636	7.04395	1.34185e-16	6.88806e-14
FLVCR2	2.20344	7.07588	1.34888e-16	6.88806e-14
NRP2	4.67475	7.0116	1.31718e-16	6.88806e-14
MRC1	5.08697	6.05123	1.44646e-16	7.19196e-14
FMNL2	4.91764	6.84091	1.59103e-16	7.55892e-14
PPAP2B	5.22892	7.62805	1.60028e-16	7.55892e-14
PXDC1	2.92973	6.75516	2.40849e-16	1.1099e-13
CTSB	2.63585	11.2383	2.75231e-16	1.23815e-13
ABCA1	2.98577	8.72257	2.98066e-16	1.27992e-13
EPB41L3	2.82814	7.84567	2.94657e-16	1.27992e-13
SEPP1	7.23095	6.95723	3.05981e-16	1.28471e-13
LHFPL2	2.85946	7.18774	3.24735e-16	1.33381e-13
CCL2	6.82576	7.37749	4.30141e-16	1.72917e-13
FMN1	2.79925	6.16315	6.21199e-16	2.44519e-13
BCAT1	4.37992	6.96822	6.8377e-16	2.59839e-13
C11orf21	-1.84631	6.1107	6.92614e-16	2.59839e-13
SGK1	2.37522	8.95151	7.01377e-16	2.59839e-13
STARD13	2.47201	5.84527	8.74751e-16	3.17837e-13
RRAGD	2.35403	7.96879	1.00406e-15	3.57938e-13
TPP1	2.0797	9.99439	1.07005e-15	3.74398e-13
ATP6V1C1	2.3597	8.18758	1.15559e-15	3.91797e-13
CD80	3.22416	6.35181	1.16125e-15	3.91797e-13
GAS2L3	3.48798	6.52899	1.32566e-15	4.39422e-13
RAB39A	2.64614	5.40838	1.5722e-15	5.12157e-13
CTNND1	2.35595	7.89827	2.0225e-15	6.36885e-13
RAB42	5.40158	6.29484	1.99455e-15	6.36885e-13
SLAMF8	3.86417	7.71086	2.58536e-15	8.00784e-13
CMKLR1	3.08519	8.38553	2.75364e-15	8.39151e-13
ETV5	3.96474	5.47408	3.24317e-15	9.72642e-13
DAB2	4.50969	8.6502	3.9335e-15	1.14338e-12
GNS	2.28071	9.5489	3.90064e-15	1.14338e-12
ABCG1	1.93031	8.40084	4.09554e-15	1.15494e-12
HSD17B4	2.42651	9.00445	4.04899e-15	1.15494e-12
TMEM51	2.98265	5.82661	4.30624e-15	1.1965e-12
PLAU	3.78096	7.24798	4.85751e-15	1.33011e-12
KIF5B	1.4509	9.3019	5.00023e-15	1.34963e-12
GATM	4.60904	7.23794	7.72332e-15	2.05527e-12
SCD	4.40743	8.5152	8.17643e-15	2.14563e-12
ACP2	2.80871	8.10863	1.11737e-14	2.89199e-12
DRAM1	3.12774	7.28599	1.14397e-14	2.92084e-12
LAMP1	1.99486	9.2058	1.19234e-14	2.99572e-12
SPATS2L	2.30095	6.16742	1.2079e-14	2.99572e-12
XXbac-BPG116M5.17	3.0594	6.04819	1.22086e-14	2.99572e-12
APOC1	6.78152	8.0104	1.34908e-14	3.15192e-12
IGF1	3.75604	6.38498	1.33453e-14	3.15192e-12
JUN	2.73877	6.9004	1.3185e-14	3.15192e-12
MERTK	3.66383	7.15744	1.35125e-14	3.15192e-12
LEP	4.28001	6.18993	1.43637e-14	3.3096e-12
SPRED1	4.06598	7.34899	1.57767e-14	3.5914e-12
ZC3H12C	3.06506	5.70668	1.61367e-14	3.62959e-12
CFB	1.89235	5.65277	1.72375e-14	3.83159e-12
SMPDL3A	3.69943	6.82779	1.91123e-14	4.19894e-12
DOCK7	2.67315	6.50441	2.11301e-14	4.50526e-12
MS4A4A	4.40448	7.88489	2.1222e-14	4.50526e-12
PAPSS2	3.40384	6.74832	2.10958e-14	4.50526e-12
CD163L1	2.89914	5.42731	2.72979e-14	5.56254e-12
FCHO2	2.9611	8.39386	2.73799e-14	5.56254e-12
NKG7	-3.32331	9.1933	2.73457e-14	5.56254e-12
RARRES1	3.93456	5.68335	2.71484e-14	5.56254e-12
GNPDA1	2.30002	6.88976	2.86257e-14	5.75377e-12
SLC43A3	2.26229	8.69758	3.03117e-14	6.02851e-12
PHOSPHO1	-3.85122	8.10565	3.50514e-14	6.89855e-12
RP11-295K3.1	1.5372	9.95322	4.85413e-14	9.45505e-12
AHR	1.77406	9.02319	5.36541e-14	1.03443e-11
APOE	4.64203	7.40658	5.56806e-14	1.06266e-11
NUPR1	4.3693	7.4516	5.70748e-14	1.07837e-11
PRDX1	2.46095	9.48778	5.77807e-14	1.0809e-11
LILRB4	3.51164	8.41949	6.09917e-14	1.12978e-11
KCNMA1	3.79504	6.63882	6.21832e-14	1.14067e-11
SDC3	4.41458	6.90253	6.81282e-14	1.23771e-11
CHKA	2.26396	6.70783	7.04556e-14	1.2678e-11
RASSF4	2.89635	8.02947	7.12625e-14	1.27022e-11
RASGEF1B	2.20755	8.07655	7.46137e-14	1.31752e-11
DAPK1	2.16428	8.48521	7.55811e-14	1.32225e-11
C16orf54	-2.41397	8.08546	7.9204e-14	1.36031e-11
TCL1A	-3.00021	7.53459	7.94219e-14	1.36031e-11
TNFSF15	2.69237	5.93548	7.99166e-14	1.36031e-11
NOG	-1.86503	6.14098	8.13037e-14	1.37156e-11
P4HA1	3.28099	8.03671	8.59692e-14	1.43743e-11
KCTD12	1.82205	8.98404	8.68416e-14	1.43929e-11
PGLYRP1	-2.79101	6.10689	1.01833e-13	1.67307e-11
CD63	2.33608	8.7346	1.05623e-13	1.7113e-11
MSR1	5.61403	6.69873	1.05971e-13	1.7113e-11
C3	3.90396	7.15959	1.12796e-13	1.80608e-11
CTSD	1.74936	11.5207	1.21288e-13	1.92573e-11
ACER3	2.07262	7.09832	1.27673e-13	2.0102e-11
MMP12	5.25236	6.35681	1.34254e-13	2.09636e-11
NPL	2.53004	10.0349	1.36575e-13	2.11512e-11
RNF122	-1.57212	6.80443	1.5892e-13	2.44116e-11
CCND3	-1.90305	8.97399	1.8983e-13	2.89245e-11
UGCG	2.16482	8.12126	2.01447e-13	3.04491e-11
CTNNA1	1.76601	6.48916	2.18667e-13	3.27896e-11
DNAJC5B	4.48728	6.02577	2.25639e-13	3.35687e-11
A2M	5.81799	7.24836	2.36341e-13	3.48862e-11
FRMD4B	3.30814	6.74311	2.45585e-13	3.53513e-11
IL18	3.85681	6.71686	2.47346e-13	3.53513e-11
PADI4	-2.94993	7.03927	2.42265e-13	3.53513e-11
TAGLN2	-1.27673	9.70584	2.48848e-13	3.53513e-11
TCN2	3.13578	7.43235	2.47674e-13	3.53513e-11
SUCNR1	2.57663	4.71301	2.5137e-13	3.54432e-11
ATP13A3	2.06096	8.59679	2.63538e-13	3.64259e-11
C16orf74	-1.51351	7.14308	2.6818e-13	3.64259e-11
FOLR2	4.51819	7.61153	2.63057e-13	3.64259e-11
NR1H3	3.87443	7.14549	2.69907e-13	3.64259e-11
PDLIM2	-1.66454	7.48038	2.65687e-13	3.64259e-11
RAB20	2.37716	7.40205	2.6729e-13	3.64259e-11
STAB1	2.60033	7.36433	2.72457e-13	3.65093e-11
SDC4	2.67344	6.48539	3.18505e-13	4.23792e-11
TMEM238	-2.7832	7.80936	3.22876e-13	4.26602e-11
HSD17B14	2.68548	5.28547	3.26892e-13	4.2891e-11
HPS5	1.62844	6.92359	3.35597e-13	4.35482e-11
IDH1	2.62025	7.51127	3.36511e-13	4.35482e-11
RNF217	1.81995	5.92372	3.5624e-13	4.57878e-11
IL10	3.1411	5.50284	3.62791e-13	4.63147e-11
CPM	4.49771	7.50956	3.70147e-13	4.69366e-11
OLFML2B	3.15582	6.21837	3.89202e-13	4.90239e-11
TRABD2A	-2.11757	6.79297	3.92528e-13	4.91154e-11
ICAM2	-2.01786	8.22082	3.98e-13	4.94724e-11
S1PR4	-2.52608	7.51895	4.0794e-13	5.03766e-11
TMEM144	3.35456	6.31859	4.10958e-13	5.04198e-11
KCNJ10	2.6435	5.03715	4.22041e-13	5.14455e-11
LAP3	2.86359	8.67642	4.2567e-13	5.15552e-11
CD209	3.22867	6.62475	4.36327e-13	5.25093e-11
C2	3.82654	6.65197	4.47158e-13	5.31e-11
CNTLN	2.56514	5.5426	4.48285e-13	5.31e-11
PLIN2	3.03498	8.3259	4.49666e-13	5.31e-11
MAL	-3.66812	7.29529	4.61744e-13	5.41875e-11
PMP22	3.78806	7.28018	4.69035e-13	5.47034e-11
GNB4	1.9458	7.65834	4.74631e-13	5.50164e-11
KLHDC8B	2.34177	7.12865	4.78313e-13	5.51052e-11
CYFIP1	3.25483	7.13965	4.99859e-13	5.72384e-11
PER3	2.28003	6.23259	5.14137e-13	5.85187e-11
ASAH1	1.54117	10.2633	5.1813e-13	5.862e-11
NLRP12	-3.17984	7.55862	5.27192e-13	5.92903e-11
ZFYVE26	1.71446	8.01215	5.34195e-13	5.97223e-11
MAFB	1.96335	7.74975	5.39523e-13	5.99632e-11
CXCL12	2.90822	6.91633	5.58889e-13	6.17523e-11
VSIG4	4.66969	7.57225	5.97298e-13	6.56125e-11
S1PR5	-2.12947	6.39681	6.08566e-13	6.64638e-11
NHSL2	-2.91747	6.92812	6.16771e-13	6.69728e-11
DMXL2	2.26004	9.5759	6.25244e-13	6.75049e-11
ATP8B4	2.14643	7.2018	6.63031e-13	7.07757e-11
EHD4	1.89833	7.24755	6.59914e-13	7.07757e-11
PLEKHB2	1.58832	8.51785	7.34505e-13	7.79648e-11
TUBA4A	-1.89208	6.90948	7.78357e-13	8.2158e-11
PLP2	-1.70361	9.38904	8.38579e-13	8.80228e-11
PLXND1	3.3746	7.51668	8.49905e-13	8.87188e-11
HTRA4	4.25815	7.56637	9.00781e-13	9.35129e-11
DNAJC25	1.56262	6.48633	9.17261e-13	9.47035e-11
CSTB	1.45192	9.92796	9.37072e-13	9.62231e-11
NRGN	-2.99479	7.01611	9.49137e-13	9.69352e-11
SPIRE1	3.3461	6.59165	9.69717e-13	9.84674e-11
ZXDC	-1.10317	8.54282	9.74564e-13	9.84674e-11
GPA33	-1.66282	6.29115	1.01645e-12	1.02153e-10
CEP170	1.67312	8.13705	1.02404e-12	1.02372e-10
CD7	-2.30948	7.80477	1.08437e-12	1.07832e-10
TNFRSF21	2.48055	6.97808	1.09227e-12	1.08049e-10
ENO1	1.49632	10.3349	1.11741e-12	1.0996e-10
PKM	1.53113	9.4163	1.29206e-12	1.25836e-10
UBD	2.51375	5.35541	1.28673e-12	1.25836e-10
PLXNA1	2.6997	7.16537	1.32464e-12	1.28347e-10
ROPN1L	-3.15976	6.96699	1.35236e-12	1.30364e-10
SLC11A2	2.04216	8.10174	1.3732e-12	1.31702e-10
ADRBK2	1.60844	8.0509	1.46163e-12	1.39474e-10
ITGA9	1.88328	5.77294	1.59049e-12	1.51009e-10
ABHD12	2.16508	7.64648	1.63845e-12	1.54784e-10
TSPAN4	2.53198	7.51982	1.67898e-12	1.57824e-10
CDA	-3.16741	8.4651	1.78824e-12	1.67263e-10
DUSP10	1.97789	7.93115	1.79882e-12	1.67423e-10
TRPM2	1.93506	7.4418	1.869e-12	1.73103e-10
HSP90B1	1.89115	8.90965	1.97023e-12	1.80757e-10
TCP11L2	-2.31067	8.02445	1.97078e-12	1.80757e-10
RAPH1	3.66182	6.04348	2.0222e-12	1.84577e-10
CNDP2	1.92606	7.84061	2.05965e-12	1.87092e-10
FGFBP2	-2.5345	5.98941	2.08692e-12	1.88661e-10
P2RX4	1.37374	7.92127	2.21094e-12	1.97978e-10
TCF7	-2.9361	7.92443	2.20493e-12	1.97978e-10
DGCR2	-1.39772	7.90425	2.30031e-12	2.05009e-10
UAP1L1	1.88709	6.8214	2.4485e-12	2.17192e-10
RIN2	1.77362	7.64623	2.5499e-12	2.2513e-10
LRP1	2.89231	8.27775	2.62605e-12	2.30775e-10
IL2RA	3.13383	7.71207	2.7334e-12	2.39097e-10
ITSN1	2.72272	6.89714	2.84703e-12	2.47888e-10
CLCN5	1.37559	5.17045	2.9799e-12	2.57088e-10
SLC41A2	2.81898	6.21544	2.97862e-12	2.57088e-10
HEXA	2.14676	8.47159	3.13676e-12	2.69391e-10
SBK1	-1.43773	6.02696	3.16982e-12	2.70998e-10
STRIP2	1.72173	5.68345	3.1911e-12	2.71589e-10
ZFYVE16	1.81143	7.87526	3.29432e-12	2.79116e-10
ALOX15B	2.22798	6.37415	3.35856e-12	2.83289e-10
SLC38A7	1.62406	6.54414	3.72592e-12	3.12878e-10
APBA2	-1.89583	5.85668	3.75176e-12	3.13653e-10
RGS1	3.88925	6.00988	3.77122e-12	3.13892e-10
NPC1	2.10404	9.11515	3.88221e-12	3.21713e-10
SGPL1	1.8662	6.72121	3.90732e-12	3.2238e-10
FUCA1	4.04911	7.89692	3.97004e-12	3.2613e-10
RP11-548K23.11	2.21533	7.85629	4.18738e-12	3.42495e-10
NDRG1	1.48103	9.98782	4.36455e-12	3.53922e-10
PLEKHM2	1.41594	8.76032	4.35846e-12	3.53922e-10
ATP5D	-2.05184	8.04794	4.47832e-12	3.61596e-10
SNX9	1.67031	7.49533	4.55116e-12	3.65913e-10
NCR3	-1.83998	6.62113	4.82115e-12	3.85978e-10
VIPR1	-1.50283	6.31708	4.95873e-12	3.95318e-10
AQP3	-1.78407	7.36026	4.99842e-12	3.96807e-10
TRIP10	2.39507	6.55989	5.16156e-12	4.08044e-10
GPR137B	2.09663	9.32734	5.30895e-12	4.17947e-10
PI4K2A	2.3944	7.78034	5.41862e-12	4.24811e-10
TMEM26	2.42686	4.83642	5.63727e-12	4.40126e-10
MFSD1	2.00971	9.18463	5.85784e-12	4.55465e-10
MGAT1	1.20162	7.96871	5.90773e-12	4.57462e-10
RAB12	1.80097	8.26099	5.95586e-12	4.59306e-10
C19orf38	-2.32176	7.84484	6.39209e-12	4.90944e-10
TBC1D12	2.48342	5.72069	6.56285e-12	5.02018e-10
CANX	1.15933	10.9473	6.65145e-12	5.06744e-10
SHISA5	-1.6568	9.13798	6.78489e-12	5.12775e-10
SIGIRR	-1.71469	8.0263	6.76833e-12	5.12775e-10
TFRC	2.33279	8.10579	6.97118e-12	5.24755e-10
IL4I1	2.08046	6.94486	7.06569e-12	5.29758e-10
MEGF9	-2.15832	9.55578	7.10347e-12	5.30486e-10
GRAP	-1.99434	7.79755	7.42012e-12	5.51952e-10
CTSZ	2.38783	10.0637	7.51754e-12	5.52671e-10
CXCL9	6.6838	6.41585	7.49696e-12	5.52671e-10
FCN1	-2.34	8.37196	7.48317e-12	5.52671e-10
AP1B1	1.80035	8.29901	8.21133e-12	6.01337e-10
TRPS1	1.67255	7.42565	8.27873e-12	6.03932e-10
KLF2	-2.53557	9.32869	8.47065e-12	6.15555e-10
MYO7A	1.42097	5.83156	8.68413e-12	6.28651e-10
STX12	1.14863	8.16795	8.79834e-12	6.34488e-10
PDLIM1	-2.56101	7.70129	8.8582e-12	6.36376e-10
FAM63A	-1.99458	7.31687	8.94867e-12	6.4044e-10
DFNA5	3.16527	6.48674	9.02868e-12	6.43728e-10
LFNG	-1.34556	7.56286	9.34037e-12	6.63447e-10
PWWP2A	-1.11456	7.39624	9.9916e-12	7.07046e-10
RAB13	1.65773	6.66752	1.01023e-11	7.12215e-10
NRIP1	1.58287	7.62467	1.04921e-11	7.36941e-10
ITGAV	2.01644	6.57921	1.06071e-11	7.42258e-10
RGS14	-1.71082	7.49782	1.10455e-11	7.70088e-10
MITF	3.24456	6.88328	1.11593e-11	7.75161e-10
PLA2G4C	2.5326	5.72237	1.12685e-11	7.79882e-10
FER	1.94177	5.61703	1.15114e-11	7.93782e-10
PLD1	2.27244	6.67157	1.18569e-11	8.14637e-10
HFE	1.4934	5.46243	1.19051e-11	8.14981e-10
AGAP3	1.74964	6.76395	1.20132e-11	8.19411e-10
RNF157	-1.12414	5.96602	1.20823e-11	8.21162e-10
C20orf194	2.70147	7.43062	1.22254e-11	8.27908e-10
PRELID1	-1.77747	9.86501	1.24291e-11	8.38701e-10
ADAP2	2.4945	8.48968	1.24779e-11	8.38995e-10
SH3PXD2B	2.0633	6.16122	1.27429e-11	8.53777e-10
SETDB2	1.8106	6.74416	1.29697e-11	8.65902e-10
ABR	1.35968	8.82553	1.32019e-11	8.78299e-10
KLF13	-1.22505	7.45168	1.43092e-11	9.48626e-10
ADCY3	1.74303	7.34846	1.43669e-11	9.4912e-10
IGF1R	-1.44484	7.76504	1.46805e-11	9.66459e-10
HNMT	2.57382	7.86453	1.47476e-11	9.67504e-10
OGG1	-1.0773	7.14345	1.48917e-11	9.7358e-10
SOCS6	1.9104	6.29737	1.51831e-11	9.89206e-10
TSPAN18	-1.90858	5.60495	1.65745e-11	1.07615e-09
COL4A3BP	1.39568	8.47172	1.66613e-11	1.07808e-09
AMIGO1	-1.52643	6.01488	1.71577e-11	1.09753e-09
CLTC	1.52806	9.30403	1.70812e-11	1.09753e-09
RAB37	-1.75886	7.17638	1.71943e-11	1.09753e-09
XYLT1	-1.26615	7.28702	1.70417e-11	1.09753e-09
SDS	2.69454	6.37967	1.73935e-11	1.1065e-09
PPARG	3.70139	6.00479	1.79969e-11	1.14105e-09
UEVLD	1.52072	6.46499	1.82583e-11	1.15375e-09
CD68	1.66178	11.483	1.88226e-11	1.18545e-09
CLCN7	1.48852	8.11758	1.90038e-11	1.19288e-09
TMEM37	3.08532	6.10287	1.98975e-11	1.24485e-09
NUAK2	-2.21427	7.82291	2.13933e-11	1.33401e-09
ZEB2	1.22727	10.1555	2.23628e-11	1.38988e-09
ME1	3.84393	6.0929	2.35426e-11	1.45841e-09
HCG27	-1.77809	6.84861	2.44828e-11	1.51169e-09
PDE4DIP	1.82676	8.72694	2.52528e-11	1.55416e-09
OSBPL1A	2.34535	6.85127	2.55401e-11	1.56674e-09
GLA	2.15621	8.13253	2.59443e-11	1.58638e-09
SLC3A2	1.41069	8.73641	2.68056e-11	1.63376e-09
WBP5	2.04516	4.83907	2.7001e-11	1.64037e-09
ATP2A2	2.35291	8.42398	2.75338e-11	1.66412e-09
IL18BP	2.48142	8.20265	2.75679e-11	1.66412e-09
KLF3	-1.03414	9.07321	2.90262e-11	1.74656e-09
LRRN3	-3.15533	6.19221	3.0314e-11	1.81827e-09
PDGFC	2.47296	5.50569	3.0584e-11	1.82865e-09
BACH2	-2.25039	6.89124	3.08022e-11	1.83589e-09
DGKG	-1.42018	5.64298	3.20725e-11	1.90559e-09
CAMK2G	-1.40841	8.25907	3.21862e-11	1.90635e-09
HSPB1	1.37684	10.4761	3.25924e-11	1.92438e-09
KCNJ5	3.98525	5.90524	3.34048e-11	1.9601e-09
TBC1D2	1.6087	8.31847	3.34008e-11	1.9601e-09
ATP6V0A1	1.85416	8.63773	3.38985e-11	1.97679e-09
ZFP36L2	-1.68675	9.45259	3.38488e-11	1.97679e-09
SIGLEC1	3.35464	6.79237	3.42741e-11	1.99254e-09
C10orf54	-2.32308	8.90595	3.49551e-11	2.0259e-09
HS3ST2	4.75938	6.76391	3.53147e-11	2.04048e-09
CREBL2	1.55457	9.78122	3.57348e-11	2.05846e-09
CD8B	-1.77308	6.85815	3.67257e-11	2.1091e-09
VPS26A	1.45673	8.29877	3.70448e-11	2.12098e-09
SLC35C2	-0.996144	8.38569	3.7424e-11	2.13622e-09
CCDC47	1.21864	7.75904	4.06001e-11	2.31054e-09
RBM38	-2.45778	8.86928	4.08641e-11	2.31858e-09
EGLN3	2.74467	6.71288	4.25087e-11	2.40467e-09
ARMC9	2.91155	5.61278	4.34546e-11	2.45084e-09
ICAM1	2.55936	9.04539	4.4127e-11	2.48136e-09
TRPV4	1.86917	5.74775	4.46765e-11	2.5048e-09
UGGT2	2.27098	5.57133	4.4885e-11	2.50905e-09
C7orf43	-1.34207	7.57467	4.53673e-11	2.52853e-09
CARHSP1	-1.33881	7.56395	4.55941e-11	2.52933e-09
RALA	1.79678	7.00321	4.56634e-11	2.52933e-09
SLC25A39	-3.06089	10.6412	4.57833e-11	2.52933e-09
SLC2A5	3.41011	6.30953	4.74811e-11	2.61547e-09
ERGIC1	-1.40241	8.66765	4.83676e-11	2.64886e-09
HAVCR2	2.31905	8.1244	4.83419e-11	2.64886e-09
ZNF330	1.48809	6.16954	4.88868e-11	2.66956e-09
HECTD2	1.7169	4.79733	4.94123e-11	2.69048e-09
FLT3LG	-2.37378	8.74955	5.00956e-11	2.71985e-09
ARMCX1	1.69566	5.19193	5.02488e-11	2.72035e-09
AK4	1.93151	5.65761	5.06298e-11	2.72536e-09
CLEC10A	2.81113	6.55975	5.04985e-11	2.72536e-09
NOSIP	-1.76153	8.51797	5.08593e-11	2.72993e-09
DTNB	1.51123	7.73375	5.18809e-11	2.77688e-09
SLC38A6	3.70672	7.60131	5.20926e-11	2.78033e-09
CPPED1	-1.87194	9.59967	5.67093e-11	2.98486e-09
CST7	-1.95919	9.3355	5.62614e-11	2.98486e-09
FAM117A	-2.11427	8.08253	5.67145e-11	2.98486e-09
FAM129C	-1.42543	6.88536	5.6382e-11	2.98486e-09
FCER2	-2.12815	6.06156	5.64011e-11	2.98486e-09
LARP4	1.4617	7.19158	5.68958e-11	2.98608e-09
SLC9A3R1	-1.64321	8.76387	5.84382e-11	3.05854e-09
DMXL1	1.70205	8.09902	6.05685e-11	3.15256e-09
ELL2	1.79273	8.9485	6.04184e-11	3.15256e-09
VPREB3	-1.93272	5.83326	6.16483e-11	3.19995e-09
AP2A2	1.70903	7.48082	6.24585e-11	3.22505e-09
RHOU	1.77471	6.60269	6.26406e-11	3.22505e-09
UACA	2.23416	5.04791	6.26438e-11	3.22505e-09
GAS6	1.56661	6.32389	6.4832e-11	3.31961e-09
PIK3R3	1.68701	5.38599	6.47211e-11	3.31961e-09
ATF5	2.12574	7.37122	6.59587e-11	3.36817e-09
ERRFI1	1.76861	5.67271	6.8741e-11	3.50079e-09
AKR1A1	1.57572	7.99128	7.04006e-11	3.57567e-09
C1orf54	2.0817	4.74089	7.13417e-11	3.61375e-09
TSC22D3	-1.41175	7.89395	7.19292e-11	3.63377e-09
UBE2E1	1.12318	7.55141	7.6191e-11	3.83881e-09
CABLES1	2.1371	5.24215	7.70991e-11	3.87423e-09
LAT	-1.76544	7.85956	7.76513e-11	3.89163e-09
RDX	1.73199	5.79973	7.89011e-11	3.9438e-09
RAC2	-1.56481	9.46036	8.03982e-11	4.00803e-09
KYNU	2.14656	8.5226	8.08205e-11	4.01848e-09
SMAGP	-2.14557	6.74747	8.22065e-11	4.07667e-09
SH3BGRL3	-0.964247	10.1747	8.49274e-11	4.20057e-09
RASAL2	2.71673	6.10148	8.75174e-11	4.31737e-09
KCNQ1	-0.929288	6.89348	9.02981e-11	4.44295e-09
GPBAR1	-1.36833	6.17757	9.07641e-11	4.45428e-09
SGK3	1.76542	8.51404	9.60004e-11	4.69904e-09
ARHGAP31	1.367	6.70237	9.63306e-11	4.70302e-09
TMIGD3	2.80894	5.8259	9.6936e-11	4.71594e-09
WDR91	1.30953	7.47705	9.70944e-11	4.71594e-09
SREBF1	1.26598	7.13849	1.02686e-10	4.97475e-09
INPP5K	-1.40848	8.44504	1.03998e-10	5.0254e-09
C19orf43	-1.70182	9.30222	1.04956e-10	5.05876e-09
RAP1GAP2	-1.77522	7.02795	1.08389e-10	5.21095e-09
CAPG	2.65228	8.58009	1.08993e-10	5.2267e-09
PLCB1	-1.52762	5.98814	1.09894e-10	5.25654e-09
USO1	1.29062	8.43736	1.11471e-10	5.31854e-09
BMP2K	1.41426	10.0111	1.123e-10	5.34456e-09
UBALD2	-1.94615	10.5073	1.12718e-10	5.35097e-09
EMP1	4.1928	6.39161	1.13023e-10	5.35204e-09
GLIPR2	-1.13831	10.3816	1.14387e-10	5.40305e-09
RNF144A	-1.40791	5.33163	1.15728e-10	5.45277e-09
SLC25A19	1.65334	7.16445	1.17043e-10	5.50102e-09
EPHX2	-1.59456	5.27206	1.18819e-10	5.55687e-09
GTF2IRD1	1.26099	5.45062	1.18743e-10	5.55687e-09
CXCL11	3.68044	5.23943	1.20581e-10	5.62533e-09
JUND	-1.42624	8.10573	1.21398e-10	5.64949e-09
SERPINF1	2.90484	7.46076	1.26455e-10	5.87035e-09
MLLT11	-1.14017	6.11342	1.28836e-10	5.96623e-09
GCNT4	-2.3251	5.10402	1.30039e-10	6.00725e-09
BIN2	-1.11206	9.2073	1.36553e-10	6.29274e-09
RNF44	-1.30829	7.51079	1.37672e-10	6.32887e-09
MYOF	2.65499	7.36479	1.41163e-10	6.47361e-09
ARL8B	0.891079	9.19245	1.43473e-10	6.55026e-09
UBIAD1	-1.33235	7.22355	1.43528e-10	6.55026e-09
KIF21B	-1.14258	7.40654	1.46022e-10	6.64806e-09
IDS	-1.0937	9.39646	1.49004e-10	6.76752e-09
PEAK1	1.34322	7.1762	1.51877e-10	6.88147e-09
PLBD2	1.95602	7.65738	1.53187e-10	6.92422e-09
SRGAP3	1.70614	6.52991	1.63545e-10	7.37475e-09
CAMSAP2	2.08693	5.98044	1.6547e-10	7.4438e-09
HTR2B	2.643	4.98481	1.67341e-10	7.51006e-09
SCML4	-1.5463	6.58442	1.68005e-10	7.52203e-09
MSL2	-0.959571	9.48604	1.70894e-10	7.63329e-09
C8orf44-SGK3	1.47616	7.77488	1.73719e-10	7.72001e-09
SAT1	1.39723	11.0128	1.73733e-10	7.72001e-09
ZFAND5	0.859392	9.37151	1.74062e-10	7.72001e-09
PRUNE	-0.983457	6.88927	1.76794e-10	7.82284e-09
SLC37A2	2.65614	7.66465	1.79006e-10	7.9022e-09
MICAL2	-1.83456	7.18189	1.79863e-10	7.92151e-09
FAM43A	-1.68343	7.10753	1.8165e-10	7.98162e-09
FHAD1	1.75225	5.77794	1.82747e-10	7.99265e-09
SYNCRIP	1.29388	8.80409	1.82704e-10	7.99265e-09
FOXRED2	1.72653	5.9918	1.83659e-10	8.01396e-09
RASGRF2	-1.70706	5.77234	1.85602e-10	8.08009e-09
ATP2A3	-1.26902	8.0103	1.89975e-10	8.25146e-09
SLC25A30	1.35206	6.21825	1.90788e-10	8.26779e-09
DBNDD2	1.69493	6.84209	1.91236e-10	8.26822e-09
DHRS12	-1.1393	7.17773	1.93246e-10	8.30376e-09
HHEX	-0.960001	6.48073	1.93142e-10	8.30376e-09
ZNF532	2.0661	6.45233	1.93376e-10	8.30376e-09
PKD2	2.03046	6.31349	1.94595e-10	8.31829e-09
TADA2B	-0.978703	7.51293	1.94343e-10	8.31829e-09
MAPK6	1.81611	6.51372	1.95714e-10	8.34724e-09
RCN3	0.946214	6.50359	1.99905e-10	8.50676e-09
PSAP	1.39682	10.8546	2.04825e-10	8.69653e-09
MIOS	1.2134	7.38772	2.08815e-10	8.84607e-09
CD300LB	-2.16019	6.70618	2.12345e-10	8.93285e-09
ORAI1	-1.46568	7.15831	2.12755e-10	8.93285e-09
SCARB2	2.56087	8.11232	2.11487e-10	8.93285e-09
WSB2	1.11979	9.3487	2.12247e-10	8.93285e-09
P2RX7	1.95801	7.70729	2.17237e-10	9.10084e-09
MRAS	2.52361	5.48649	2.18882e-10	9.14946e-09
C1orf27	1.07445	6.73833	2.24285e-10	9.35463e-09
AHSP	-3.9286	6.49714	2.3619e-10	9.82945e-09
CD109	3.37247	5.76777	2.37307e-10	9.85425e-09
CD79B	-2.4244	7.62122	2.4179e-10	9.9938e-09
CDIPT	-1.54318	8.55323	2.42255e-10	9.9938e-09
PDZK1IP1	-2.97472	7.62708	2.41276e-10	9.9938e-09
DOCK4	2.85664	7.59117	2.4807e-10	1.01892e-08
SUN2	-1.44432	8.61933	2.4772e-10	1.01892e-08
KIAA1683	-1.15017	6.90736	2.48787e-10	1.01965e-08
EIF4EBP2	-0.869492	10.4532	2.51114e-10	1.02474e-08
PXYLP1	-1.51877	5.72888	2.50888e-10	1.02474e-08
RNF40	1.06118	7.96498	2.52137e-10	1.0267e-08
FKBP15	1.09754	9.84959	2.53071e-10	1.02828e-08
FAM101B	-1.99852	8.6279	2.54091e-10	1.03021e-08
FAM102B	1.58467	7.06068	2.56372e-10	1.03502e-08
ISG20L2	-1.07357	8.0538	2.5625e-10	1.03502e-08
FUS	1.38591	8.8098	2.61495e-10	1.05345e-08
CCNJL	-2.19574	8.13991	2.62163e-10	1.05389e-08
HN1	-1.46732	7.76343	2.6772e-10	1.07395e-08
CRYBG3	1.68329	6.43873	2.8029e-10	1.12199e-08
ATP6V1B2	1.04914	11.1189	2.83667e-10	1.13311e-08
FAM159A	-1.68872	7.47315	2.88324e-10	1.14928e-08
STX7	1.13548	8.922	2.89962e-10	1.15338e-08
BHLHE41	2.91663	7.05295	2.94318e-10	1.16825e-08
EPS15L1	-0.996086	8.35562	2.95988e-10	1.16877e-08
NEK3	1.36898	5.37137	2.96305e-10	1.16877e-08
TMEM40	-1.62982	5.60443	2.9565e-10	1.16877e-08
ATP10A	-1.3817	6.31621	2.97807e-10	1.17224e-08
PPP1CA	-1.11539	8.99631	3.02197e-10	1.18705e-08
SELPLG	-1.7677	9.89693	3.06403e-10	1.20107e-08
QKI	1.21607	9.66825	3.07577e-10	1.20318e-08
PLD3	2.91011	9.55829	3.13278e-10	1.22295e-08
XPO1	1.25043	7.85808	3.14483e-10	1.22512e-08
PPP2CB	1.20278	6.84602	3.16508e-10	1.23047e-08
COLEC12	4.53116	6.3225	3.18212e-10	1.23456e-08
CXCL16	1.81315	9.48595	3.18952e-10	1.2349e-08
PITPNC1	-1.21377	8.86075	3.22226e-10	1.24502e-08
NCK2	-1.04431	7.54429	3.24806e-10	1.25243e-08
COTL1	-1.08563	8.99145	3.32985e-10	1.28135e-08
C19orf35	-1.84134	6.85629	3.40561e-10	1.30519e-08
MARC1	-1.98567	5.89848	3.40201e-10	1.30519e-08
GFI1B	-1.48915	6.22025	3.44272e-10	1.31674e-08
CPED1	1.79347	6.25735	3.45076e-10	1.31714e-08
FAM20C	2.95557	7.05581	3.47048e-10	1.31934e-08
RBM33	-0.820527	7.56192	3.46874e-10	1.31934e-08
LACTB	1.80396	8.41571	3.56483e-10	1.35249e-08
PLA2G15	2.98212	7.98613	3.6282e-10	1.37377e-08
CX3CR1	-2.75629	7.50307	3.6492e-10	1.37896e-08
SLCO4C1	-2.25405	6.35825	3.75015e-10	1.41428e-08
DPM2	-1.73627	7.36231	3.82441e-10	1.43941e-08
KIAA0196	1.16163	8.55215	4.08343e-10	1.53384e-08
NRP1	3.86319	6.82806	4.10788e-10	1.53997e-08
HSH2D	-2.31923	7.53081	4.13379e-10	1.54661e-08
PYCARD	-1.21876	8.00389	4.17928e-10	1.56054e-08
RASGRP2	-2.20907	7.2592	4.21957e-10	1.57248e-08
S1PR3	-1.99173	5.59976	4.27041e-10	1.58707e-08
SPPL2A	1.19279	8.69951	4.27552e-10	1.58707e-08
CLC	-4.76747	8.45853	4.42322e-10	1.63867e-08
MAP4K2	-1.44691	6.31094	4.49056e-10	1.66036e-08
C15orf38-AP3S2	1.82299	7.61092	4.52321e-10	1.66497e-08
CLCF1	-0.766811	6.68803	4.52e-10	1.66497e-08
TCEAL4	1.20852	5.89879	4.52946e-10	1.66497e-08
GOLIM4	2.39401	6.24003	4.56646e-10	1.67531e-08
NFE2	-3.29722	7.46417	4.59161e-10	1.68128e-08
ATP6V0E2	-0.904697	7.49397	4.67055e-10	1.70358e-08
SERPING1	3.12546	7.72563	4.66975e-10	1.70358e-08
PPFIBP2	1.35255	7.05855	4.85043e-10	1.76578e-08
ADAM28	1.62112	8.60187	4.88639e-10	1.77204e-08
C5AR2	-2.27803	7.46502	4.88322e-10	1.77204e-08
CSF1R	1.65129	10.6218	4.92503e-10	1.78263e-08
LIME1	-1.29635	6.46817	4.95306e-10	1.78935e-08
RAB19	-1.01554	5.53808	5.1286e-10	1.84923e-08
EPB41L2	2.89299	6.99443	5.14169e-10	1.85042e-08
GLB1L	1.81938	5.63215	5.1578e-10	1.85269e-08
DMTN	-3.6694	7.82884	5.20256e-10	1.85817e-08
F13A1	2.21128	7.53112	5.20022e-10	1.85817e-08
FDFT1	-1.31744	8.60315	5.1956e-10	1.85817e-08
C12orf4	1.89425	7.35235	5.25393e-10	1.87298e-08
ATG7	1.26848	9.09687	5.411e-10	1.92534e-08
ACOT9	1.13838	7.77689	5.50351e-10	1.95091e-08
EVI5	1.41867	6.23964	5.50116e-10	1.95091e-08
PPME1	1.05625	7.70161	5.5414e-10	1.96066e-08
TBC1D2B	0.830035	7.78582	5.66823e-10	2.00178e-08
LIPA	3.23122	9.33806	5.83547e-10	2.05317e-08
PFKL	1.16699	8.29273	5.82576e-10	2.05317e-08
VSIG1	-2.14583	5.70765	5.94914e-10	2.08928e-08
MME	-2.9029	7.79821	6.00675e-10	2.1056e-08
RUFY3	1.64755	7.01972	6.14396e-10	2.1497e-08
SH3RF1	1.39238	5.63506	6.23623e-10	2.17795e-08
P2RX5	-1.84815	7.34884	6.25223e-10	2.17951e-08
DOCK1	1.97806	5.24202	6.27475e-10	2.18334e-08
C11orf68	-1.22346	7.30234	6.34573e-10	2.19993e-08
GPI	1.20179	9.68468	6.34526e-10	2.19993e-08
PF4	-1.13407	6.76063	6.58574e-10	2.27896e-08
ADGRG1	-2.5685	6.11485	6.61629e-10	2.28534e-08
RBBP8	1.36426	6.57185	6.64223e-10	2.29012e-08
C5orf51	1.33939	7.37023	6.97763e-10	2.39701e-08
MANBA	1.13482	7.75442	6.97109e-10	2.39701e-08
ARHGAP21	2.11052	5.84498	7.07925e-10	2.4275e-08
SCARB1	2.91022	7.80294	7.13328e-10	2.4416e-08
HEXB	2.26513	9.42054	7.26319e-10	2.48157e-08
TMEM256-PLSCR3	-1.76727	7.00411	7.42454e-10	2.53212e-08
KIAA0368	1.36008	7.69145	7.54797e-10	2.56957e-08
CCDC88A	2.42325	7.71413	7.62532e-10	2.59124e-08
IL16	-1.31602	8.33642	7.68134e-10	2.60559e-08
ARPIN	1.92749	6.62796	7.77428e-10	2.63239e-08
EPB42	-3.22016	7.00256	7.87867e-10	2.66296e-08
HNRNPH3	1.2598	9.39697	7.94939e-10	2.68207e-08
FAM110A	-1.71272	7.7911	8.09749e-10	2.72668e-08
PSMF1	-1.64889	9.51734	8.11047e-10	2.72668e-08
CCM2	-1.1799	7.73524	8.26068e-10	2.77224e-08
LIMD2	-1.76066	9.52191	8.393e-10	2.81166e-08
LAIR1	1.33943	9.44335	8.45833e-10	2.82852e-08
LAMB2	2.07679	6.4573	8.99943e-10	3.00416e-08
EPS8	3.16515	5.8878	9.12655e-10	3.04122e-08
HNRNPLL	1.48102	7.12398	9.1782e-10	3.05304e-08
TMIGD2	-2.04716	5.73043	9.26801e-10	3.0775e-08
ASPH	2.28548	7.37631	9.2915e-10	3.07989e-08
FOXP1	-1.16035	8.88782	1.01907e-09	3.35441e-08
PDXK	1.36079	7.53773	1.01826e-09	3.35441e-08
TXLNA	0.875841	7.20172	1.015e-09	3.35441e-08
ZNF860	-1.44562	6.11269	1.01818e-09	3.35441e-08
GALC	1.52977	8.00711	1.02915e-09	3.3817e-08
RGS3	-0.97587	6.41525	1.03145e-09	3.38336e-08
VAT1	1.94202	7.56729	1.04204e-09	3.40627e-08
ZNF467	-1.44045	6.60749	1.04047e-09	3.40627e-08
NDE1	-1.30016	8.57205	1.05014e-09	3.42685e-08
CCDC170	1.32817	5.38957	1.06163e-09	3.45835e-08
CYBB	1.38317	11.1602	1.07817e-09	3.50017e-08
TBC1D10C	-1.42131	7.6617	1.07645e-09	3.50017e-08
CD84	1.85019	9.0343	1.08879e-09	3.5237e-08
MAPK1	-0.786946	10.6774	1.08915e-09	3.5237e-08
MYADM	-1.80988	9.31892	1.09461e-09	3.53532e-08
TBC1D25	-0.840352	6.92614	1.10836e-09	3.5736e-08
CTNNB1	0.977416	9.34428	1.11882e-09	3.6012e-08
NT5E	-1.40471	4.65927	1.13155e-09	3.63595e-08
SLC25A24	1.23037	7.06147	1.1538e-09	3.70116e-08
MSRB1	-2.19008	9.70084	1.1713e-09	3.74458e-08
NFE2L1	1.42351	8.42519	1.16989e-09	3.74458e-08
LGALS8	1.20526	9.38507	1.17542e-09	3.75143e-08
GRAMD4	1.4556	6.88353	1.17967e-09	3.75862e-08
CDK5RAP3	1.42994	6.74485	1.21067e-09	3.84366e-08
CXCR5	-1.9217	5.89244	1.21177e-09	3.84366e-08
FAM174A	-1.13711	6.63841	1.21246e-09	3.84366e-08
SATB1	-1.08827	8.18397	1.22393e-09	3.87352e-08
ZBTB18	-1.23369	7.20284	1.24997e-09	3.94933e-08
PLAC8	-2.72005	9.23106	1.256e-09	3.96175e-08
F2RL1	-1.83428	5.62014	1.25937e-09	3.96577e-08
DSC1	-1.014	4.28756	1.27392e-09	4.00489e-08
CD86	1.65444	8.76396	1.27954e-09	4.00924e-08
TMEM86A	2.29161	7.36289	1.27899e-09	4.00924e-08
FANCL	1.42922	5.35739	1.28314e-09	4.01163e-08
SH3D21	2.34378	7.08498	1.28455e-09	4.01163e-08
CD83	2.14824	7.84672	1.30519e-09	4.06935e-08
HIST1H2AC	-1.77283	8.94956	1.31875e-09	4.10486e-08
FAM89B	-1.4119	9.47523	1.34821e-09	4.1759e-08
TREM2	3.75913	6.2804	1.34722e-09	4.1759e-08
TSPAN2	-2.6243	6.60984	1.34519e-09	4.1759e-08
GZMM	-1.43822	6.84239	1.3725e-09	4.24419e-08
NARS	1.31675	8.48362	1.37475e-09	4.24421e-08
CELF6	1.20301	6.58408	1.37947e-09	4.25181e-08
CLEC17A	-1.76342	6.30309	1.3891e-09	4.27251e-08
LTB	-1.49207	7.8744	1.3907e-09	4.27251e-08
AES	-1.61295	9.12394	1.44059e-09	4.41201e-08
FUT7	-1.14372	5.46577	1.44078e-09	4.41201e-08
MTURN	-1.01161	6.75955	1.46505e-09	4.47908e-08
MFNG	-1.09134	7.99388	1.48268e-09	4.52565e-08
SHB	1.54324	6.57307	1.48696e-09	4.53139e-08
PTGR1	2.42228	5.4022	1.49956e-09	4.56243e-08
RABAC1	-1.09046	7.66357	1.51341e-09	4.59313e-08
RAP2B	1.68789	8.47524	1.51451e-09	4.59313e-08
UFSP2	1.04461	6.92581	1.51782e-09	4.59578e-08
MANSC1	-2.72529	6.01765	1.5373e-09	4.64733e-08
CORO1A	-1.71375	11.12	1.596e-09	4.81124e-08
ITPR2	1.56397	7.51061	1.59662e-09	4.81124e-08
SLC46A2	-1.35019	6.07336	1.60598e-09	4.83174e-08
ARHGAP22	1.21401	4.96391	1.62422e-09	4.87887e-08
FAM169A	-0.921987	4.64974	1.62928e-09	4.88627e-08
HSPA5	1.5497	8.98326	1.63828e-09	4.9055e-08
ACVRL1	1.39418	6.03692	1.6491e-09	4.93007e-08
LOXL3	1.02713	6.32052	1.65965e-09	4.95379e-08
TBXA2R	-1.05806	5.6343	1.72752e-09	5.14822e-08
HSF5	-1.06761	5.50585	1.75128e-09	5.21081e-08
ZFHX3	1.8652	6.21045	1.7647e-09	5.24248e-08
GZMB	-3.01041	6.63758	1.79217e-09	5.30864e-08
PAFAH1B3	-1.19648	6.92971	1.79259e-09	5.30864e-08
TGM2	2.18731	7.39777	1.79837e-09	5.31742e-08
TRAPPC5	-1.51203	9.29291	1.81293e-09	5.3521e-08
ADRB2	-1.56642	6.88357	1.82347e-09	5.37483e-08
TMEM71	-2.1045	9.31595	1.83463e-09	5.39929e-08
LRP10	-1.85681	9.34976	1.84123e-09	5.41031e-08
SLC46A1	1.81027	6.86233	1.85367e-09	5.43838e-08
ADSSL1	2.20892	5.75997	1.8915e-09	5.53218e-08
SLC44A2	-2.20589	9.37281	1.88874e-09	5.53218e-08
C6orf229	-1.93981	5.03447	1.90018e-09	5.549e-08
NANS	0.863398	6.6724	1.90671e-09	5.55947e-08
CD4	1.83463	9.03026	1.90997e-09	5.5604e-08
CTB-133G6.1	-1.25808	6.74239	1.9224e-09	5.58797e-08
GNLY	-3.0632	8.61988	1.9344e-09	5.61423e-08
SLC26A11	1.56241	7.63578	1.94929e-09	5.64875e-08
S1PR1	-2.19214	7.85091	1.96186e-09	5.67648e-08
FAM179B	1.1053	6.1807	1.98796e-09	5.7432e-08
GPSM3	-1.34653	8.59025	1.99347e-09	5.75033e-08
LIN7A	-1.98649	6.42934	1.99761e-09	5.75348e-08
RP3-369A17.6	-2.40282	5.81542	2.00212e-09	5.75771e-08
POLK	1.04909	7.00248	2.02413e-09	5.81214e-08
ENG	1.71065	7.84925	2.03013e-09	5.82053e-08
EDAR	-1.02311	4.90135	2.04139e-09	5.84394e-08
NLRP1	-1.33118	8.67089	2.05296e-09	5.86465e-08
TTC22	-1.15967	5.78061	2.05483e-09	5.86465e-08
CD247	-2.08966	8.05858	2.07091e-09	5.90083e-08
DNAJC13	1.25866	8.03673	2.08312e-09	5.90083e-08
GP1BB	-1.30655	7.19064	2.07738e-09	5.90083e-08
GPR27	-1.78443	6.38123	2.08213e-09	5.90083e-08
SNX8	1.06779	7.00818	2.07867e-09	5.90083e-08
ATP1B1	2.74363	6.80706	2.13327e-09	6.03384e-08
CHIT1	6.08202	7.53607	2.16495e-09	6.11428e-08
ALCAM	2.03445	7.53468	2.17817e-09	6.14243e-08
VMP1	-0.979756	11.1426	2.19876e-09	6.19125e-08
TRMT5	1.73281	6.97639	2.21086e-09	6.21606e-08
KMO	1.84958	7.99337	2.21442e-09	6.21682e-08
GATA3	-1.36718	6.67553	2.23528e-09	6.26607e-08
CYP27A1	2.50846	9.14382	2.26355e-09	6.32656e-08
PISD	-1.32055	7.50682	2.2612e-09	6.32656e-08
CLIP4	2.1852	8.08605	2.30593e-09	6.4355e-08
ZNF346	-0.910841	7.09241	2.33941e-09	6.51928e-08
GALE	1.56639	6.06998	2.35178e-09	6.54411e-08
HSPA4	1.19945	7.39693	2.37313e-09	6.59382e-08
CIART	1.04621	5.39418	2.41843e-09	6.70982e-08
DST	2.75269	5.75254	2.43602e-09	6.74871e-08
FIG4	1.09601	7.7136	2.44064e-09	6.75161e-08
ALS2	0.881252	6.33609	2.48302e-09	6.85043e-08
LBH	-1.93674	7.95897	2.48362e-09	6.85043e-08
HBA2	-3.32435	11.4616	2.48963e-09	6.857e-08
VCAM1	2.12926	4.72726	2.50938e-09	6.90136e-08
ABL2	1.19589	6.82112	2.57607e-09	7.07446e-08
RAB5B	-0.861002	7.06902	2.60695e-09	7.14887e-08
LRP12	1.47786	5.2785	2.61357e-09	7.15663e-08
SDSL	1.0163	6.1766	2.65396e-09	7.25672e-08
MNS1	1.77918	4.44941	2.65916e-09	7.26043e-08
GYLTL1B	-1.11995	6.03202	2.67264e-09	7.2762e-08
SAMD4A	2.41087	6.2529	2.66932e-09	7.2762e-08
METTL21B	1.33064	6.22209	2.68213e-09	7.29153e-08
SDCCAG8	1.09153	6.99391	2.73169e-09	7.4156e-08
LGALS3BP	1.92716	7.37228	2.73781e-09	7.42154e-08
PIR	2.35033	4.87171	2.74838e-09	7.43953e-08
RHOBTB1	1.75393	5.69709	2.7936e-09	7.54983e-08
TEC	1.53104	6.10456	2.79712e-09	7.54983e-08
TBC1D9B	1.15174	7.55446	2.82748e-09	7.62089e-08
NSMCE2	1.27776	7.0651	2.84722e-09	7.66315e-08
TSPAN32	-1.34272	7.7156	2.85925e-09	7.68459e-08
LIPE	-0.969634	6.13275	2.8729e-09	7.71031e-08
FRAT2	-2.08987	8.31548	2.88429e-09	7.72588e-08
IMPA2	-1.37196	6.35401	2.88688e-09	7.72588e-08
ERI2	1.57014	5.34147	2.95703e-09	7.89125e-08
FSD1L	1.1444	4.71712	2.95332e-09	7.89125e-08
OST4	-1.19172	9.79409	2.98247e-09	7.94793e-08
C16orf87	1.05674	5.46133	2.99917e-09	7.98118e-08
FABP3	3.36141	6.24888	3.03294e-09	8.05968e-08
HIST2H2AC	-1.30737	10.7967	3.08658e-09	8.1907e-08
SORBS3	1.93142	6.47405	3.11596e-09	8.25708e-08
MYO5A	1.64792	8.05109	3.12715e-09	8.27512e-08
RALY	-0.693886	8.43678	3.15026e-09	8.32462e-08
CCDC69	-1.56731	7.51569	3.1582e-09	8.33394e-08
ACE	2.46454	6.37694	3.16561e-09	8.34185e-08
YPEL3	-1.85598	10.0282	3.17616e-09	8.358e-08
FAM135A	1.45242	6.40826	3.18874e-09	8.37942e-08
GRK6	-1.26755	8.24521	3.23571e-09	8.47927e-08
TMEM165	0.886874	8.70276	3.23278e-09	8.47927e-08
EOGT	1.55086	6.79537	3.27097e-09	8.55979e-08
FRAT1	-1.97016	6.45296	3.43653e-09	8.96979e-08
TNFRSF14	1.04607	8.47115	3.43714e-09	8.96979e-08
FRY	-2.34154	6.92473	3.45508e-09	9.00418e-08
TTYH3	1.73337	8.53665	3.51654e-09	9.15173e-08
ADIPOR1	-1.66984	10.6459	3.52307e-09	9.15276e-08
DARS	1.4449	8.51349	3.52663e-09	9.15276e-08
ATRN	1.33905	6.99556	3.56217e-09	9.23232e-08
IGSF9B	-0.8967	5.7719	3.58967e-09	9.29086e-08
MMACHC	-0.793391	5.35267	3.59733e-09	9.29794e-08
CACHD1	-0.997606	4.63908	3.61185e-09	9.32271e-08
CTDSP1	-1.03914	8.21249	3.62964e-09	9.35586e-08
OCRL	1.7066	5.57664	3.63478e-09	9.35635e-08
RP4-583P15.14	-1.37417	6.1789	3.64542e-09	9.362e-08
SLC17A5	1.50963	7.19171	3.64689e-09	9.362e-08
STXBP5	-1.46893	7.6155	3.68672e-09	9.4514e-08
PARP2	1.21557	5.77806	3.73026e-09	9.55007e-08
FGD6	2.34071	6.01782	3.74285e-09	9.5564e-08
NEU3	1.04868	6.98037	3.74135e-09	9.5564e-08
GGA1	0.926126	8.22388	3.78563e-09	9.65259e-08
GPD2	1.63068	7.24022	3.81105e-09	9.70431e-08
TPSB2	2.39342	6.8862	3.82581e-09	9.72877e-08
HIST1H3H	-2.42346	5.73923	3.90341e-09	9.89948e-08
SLCO3A1	-1.52692	8.1882	3.90304e-09	9.89948e-08
PSMD1	1.33627	7.79371	3.91348e-09	9.9117e-08
DHX32	1.34537	6.20913	3.99922e-09	1.01018e-07
YWHAG	1.07994	8.26418	3.9944e-09	1.01018e-07
DLD	0.975833	7.28592	4.02673e-09	1.01577e-07
RP11-724O16.1	1.39751	4.74157	4.12565e-09	1.03933e-07
TXNDC16	0.897216	5.02264	4.17051e-09	1.04924e-07
ZNF398	-1.01254	7.36095	4.23304e-09	1.06355e-07
GSAP	1.34295	8.19585	4.26039e-09	1.069e-07
CCNYL1	0.99003	6.47034	4.28395e-09	1.07349e-07
MNDA	-1.80111	8.53816	4.30096e-09	1.07632e-07
CEACAM4	-2.78215	7.00731	4.31309e-09	1.07793e-07
MAP3K13	1.12428	4.99444	4.33159e-09	1.08083e-07
TALDO1	-1.15369	9.63717	4.33614e-09	1.08083e-07
SPIN1	1.52147	8.09718	4.35564e-09	1.08426e-07
ERP27	-1.35561	7.1114	4.40291e-09	1.09322e-07
SPG20	1.32964	6.5826	4.40321e-09	1.09322e-07
C12orf57	-1.99423	7.82299	4.44944e-09	1.10325e-07
HK2	2.039	8.85684	4.46907e-09	1.10667e-07
CTSH	1.52339	9.48253	4.56259e-09	1.12835e-07
GIMAP6	-1.14101	7.76121	4.6287e-09	1.1432e-07
ZMIZ2	0.85768	8.1295	4.63977e-09	1.14444e-07
MMP19	2.38827	5.98318	4.71686e-09	1.16193e-07
KIF16B	2.22875	6.50681	4.72589e-09	1.16264e-07
B3GNT2	1.80673	7.60905	4.75905e-09	1.16928e-07
LILRA1	-2.58311	8.65737	4.76766e-09	1.16987e-07
NCEH1	1.98165	7.65703	4.81319e-09	1.17951e-07
DCAF12	-2.25298	9.32857	4.8388e-09	1.18425e-07
RAD51AP1	1.67036	4.52979	4.86813e-09	1.18989e-07
LHFP	1.06922	5.56793	4.8884e-09	1.1933e-07
PDXDC1	1.49773	7.76226	4.90274e-09	1.19526e-07
GPX3	3.19648	6.8995	4.95183e-09	1.20567e-07
TWF1	1.40292	7.41363	4.96746e-09	1.20792e-07
SNX6	1.03926	8.97806	4.97665e-09	1.2086e-07
SPIC	3.09042	3.81179	5.01089e-09	1.21535e-07
ATP6V1A	1.27618	8.73338	5.05656e-09	1.22485e-07
NAV1	1.58423	6.9272	5.12443e-09	1.23971e-07
RUNX3	-1.22141	7.85819	5.21806e-09	1.26074e-07
FAM134C	-1.09568	8.89799	5.24004e-09	1.26444e-07
AKT2	-0.83358	8.45156	5.25405e-09	1.26552e-07
C10orf76	0.889378	8.25789	5.25822e-09	1.26552e-07
DIAPH2	1.36934	7.54864	5.26461e-09	1.26552e-07
MPP5	1.25367	5.74177	5.39068e-09	1.29418e-07
GDF11	-0.877675	5.31143	5.46156e-09	1.30508e-07
GOLGA1	1.14976	7.16961	5.46863e-09	1.30508e-07
PSMG4	-1.22796	7.74586	5.47063e-09	1.30508e-07
SIT1	-2.01336	6.63137	5.45436e-09	1.30508e-07
SNX24	1.93562	5.84993	5.45307e-09	1.30508e-07
SH2D1B	-2.867	6.7644	5.60132e-09	1.33457e-07
DENND1C	-0.923452	8.282	5.61632e-09	1.33646e-07
MAF	1.5092	8.00014	5.63495e-09	1.3392e-07
FAM114A1	1.15605	5.75594	5.64612e-09	1.34017e-07
XKR8	-1.07885	6.12834	5.69142e-09	1.34923e-07
SLC9A9	1.57769	8.22803	5.70589e-09	1.35097e-07
TMEM204	-2.09618	7.45942	5.74448e-09	1.3584e-07
CDC42SE1	-0.931816	9.96155	5.86039e-09	1.38408e-07
GRAP2	-1.9272	7.36664	5.93385e-09	1.39968e-07
PPP1R12B	-1.2245	6.79906	6.15888e-09	1.45095e-07
KTN1	1.24358	6.62143	6.22813e-09	1.46543e-07
RGP1	-0.760804	7.11396	6.45721e-09	1.51744e-07
PLD4	-1.14832	6.37453	6.50696e-09	1.52534e-07
TRERF1	-0.938833	7.01107	6.50259e-09	1.52534e-07
SLC31A1	1.64553	8.67658	6.60606e-09	1.54665e-07
PRDX2	-2.01587	8.20002	6.73769e-09	1.57552e-07
FAM102A	-1.79214	8.20105	6.76097e-09	1.57901e-07
LCORL	1.11502	6.56139	6.82797e-09	1.59269e-07
SEC14L2	-1.13454	4.80176	6.88327e-09	1.60361e-07
LDLRAP1	-1.48036	7.53812	6.95624e-09	1.61711e-07
UBL7	-1.12054	8.73272	6.95834e-09	1.61711e-07
PPP1R35	-0.976299	7.68803	6.99742e-09	1.62419e-07
M6PR	0.917131	9.33733	7.02491e-09	1.62857e-07
MREG	1.9438	5.86659	7.05649e-09	1.63389e-07
MFSD2A	1.95251	6.87413	7.07093e-09	1.63523e-07
PFN1	-0.960911	7.82766	7.15396e-09	1.65241e-07
GM2A	1.70991	8.19476	7.16733e-09	1.65347e-07
WSB1	1.19483	9.85335	7.23358e-09	1.66672e-07
ITGAE	1.11865	5.64243	7.26489e-09	1.6719e-07
APPL2	1.10121	7.32075	7.32754e-09	1.68369e-07
CORO1C	1.36436	9.25063	7.33836e-09	1.68369e-07
GLUL	1.49021	11.025	7.34288e-09	1.68369e-07
SH3BGRL2	-2.09026	6.20959	7.37545e-09	1.68911e-07
DICER1	1.06365	8.64519	7.45403e-09	1.70504e-07
IL5RA	-2.52171	5.64732	7.57795e-09	1.73129e-07
SELENBP1	-3.18828	7.39544	7.64504e-09	1.74451e-07
DCBLD1	1.92265	5.11711	7.70323e-09	1.75467e-07
TPST1	-1.63691	5.95204	7.70815e-09	1.75467e-07
CASP8	-1.23009	9.6724	7.88348e-09	1.79243e-07
MPP7	-1.75626	6.0903	7.92948e-09	1.79994e-07
TESPA1	-1.80464	8.5483	7.9356e-09	1.79994e-07
FKBP8	-2.33893	9.63241	7.97322e-09	1.80631e-07
TRPM4	1.20899	5.79425	8.01026e-09	1.81253e-07
ANXA5	1.0778	9.95036	8.02546e-09	1.81379e-07
VPS51	-1.00235	7.52562	8.13123e-09	1.8355e-07
CCDC134	-0.762357	7.04862	8.16046e-09	1.8399e-07
VPS37B	-1.1775	6.56647	8.27802e-09	1.86418e-07
DCTN4	0.651748	8.62848	8.30986e-09	1.86912e-07
HOOK3	1.15075	7.13777	8.48376e-09	1.90597e-07
GTDC1	0.966099	8.20884	8.74585e-09	1.96252e-07
BBS5	1.96097	5.57204	8.87255e-09	1.98623e-07
CENPE	1.33761	4.34191	8.86499e-09	1.98623e-07
MYO1E	2.05836	6.63879	9.00419e-09	2.01332e-07
RAB11FIP1	-1.21432	8.14573	9.07833e-09	2.02749e-07
APPL1	1.08135	8.56785	9.21256e-09	2.05504e-07
HPRT1	1.40686	6.80886	9.23611e-09	2.05787e-07
FCGRT	1.05446	9.44637	9.3389e-09	2.07832e-07
MYC	-1.49754	6.63251	9.38053e-09	2.08513e-07
KLF7	-1.12886	8.73228	9.56496e-09	2.12362e-07
CLIC4	1.68889	7.8945	9.64924e-09	2.13584e-07
CMTM5	-1.3035	5.97406	9.65602e-09	2.13584e-07
CSDE1	0.694061	10.5223	9.6991e-09	2.13584e-07
MLC1	-1.55343	6.31824	9.69608e-09	2.13584e-07
PDIA6	1.19846	7.39863	9.63167e-09	2.13584e-07
TAOK1	0.736394	8.53592	9.69826e-09	2.13584e-07
TREML2	-2.10875	6.3048	9.67102e-09	2.13584e-07
C6orf25	-2.05371	6.11159	9.71364e-09	2.13655e-07
PRAF2	-1.4558	6.97099	9.87484e-09	2.16948e-07
ARHGAP10	1.50611	5.84843	1.00112e-08	2.19688e-07
KIT	2.03331	5.10389	1.00239e-08	2.19712e-07
AOC2	-1.51215	5.51096	1.02999e-08	2.25499e-07
GYPC	-2.24031	8.7733	1.03359e-08	2.26027e-07
CREG1	2.15991	9.26162	1.03986e-08	2.27134e-07
PCDH9	-1.27871	5.03798	1.04125e-08	2.27175e-07
RHOBTB3	1.65623	5.98953	1.04603e-08	2.27215e-07
SLC4A1	-3.78556	7.19943	1.04506e-08	2.27215e-07
TGFBR2	-0.887299	9.82873	1.04546e-08	2.27215e-07
TRIO	1.28523	6.8107	1.04624e-08	2.27215e-07
HLA-DQA1	1.13007	10.1206	1.0511e-08	2.28009e-07
SHTN1	2.03048	7.44282	1.0589e-08	2.29437e-07
TPPP3	-1.97735	6.71692	1.0614e-08	2.29715e-07
GNL2	0.880163	6.89067	1.0663e-08	2.30512e-07
PSMC6	0.864351	7.59594	1.07945e-08	2.33088e-07
HPGDS	2.53382	4.90628	1.08266e-08	2.33277e-07
KCTD3	1.55979	5.31709	1.0828e-08	2.33277e-07
PELI2	-1.57279	6.48649	1.08768e-08	2.34061e-07
RREB1	0.785783	8.82393	1.09345e-08	2.35036e-07
C19orf24	-1.44555	7.0743	1.09882e-08	2.35655e-07
TPCN1	1.77227	9.19027	1.09776e-08	2.35655e-07
SEMA3C	2.47893	6.47641	1.10238e-08	2.36148e-07
MARK2	-1.0437	8.11138	1.10901e-08	2.37301e-07
GP5	-0.759786	5.17481	1.11492e-08	2.38295e-07
TUBB1	-3.30239	7.08831	1.12534e-08	2.4025e-07
DYRK4	1.76551	6.30373	1.12689e-08	2.40309e-07
HIF1A	1.42361	10.3757	1.13328e-08	2.414e-07
PAX5	-1.72442	7.31404	1.13849e-08	2.42237e-07
SLC14A1	-2.69265	6.57829	1.14157e-08	2.42618e-07
AF196779.12	-1.68735	7.48394	1.14925e-08	2.43977e-07
C17orf85	0.760465	7.75904	1.1534e-08	2.44411e-07
RIPK2	1.33326	8.10025	1.15388e-08	2.44411e-07
SOAT1	1.78735	8.47165	1.16243e-08	2.45946e-07
RAB4B	-1.07653	7.90613	1.17507e-08	2.48341e-07
SPTLC3	2.24864	5.30147	1.17947e-08	2.48994e-07
SLC37A3	-1.76933	6.46237	1.1825e-08	2.49355e-07
MGAT4A	1.32499	8.9184	1.19143e-08	2.50958e-07
ABTB1	-1.9691	8.04187	1.19847e-08	2.52158e-07
P2RY8	-1.94327	7.55574	1.20367e-08	2.52971e-07
UBA6	1.39548	7.81111	1.20573e-08	2.53123e-07
ALAS2	-4.51601	8.20257	1.20728e-08	2.53167e-07
LGALS12	-1.87699	5.85986	1.22012e-08	2.55577e-07
YEATS2	1.06407	7.76946	1.23257e-08	2.57899e-07
ZNF326	0.758873	6.71329	1.23771e-08	2.58688e-07
TPMT	1.58795	7.37527	1.23992e-08	2.58863e-07
ZBTB7B	-0.782496	7.28915	1.2545e-08	2.61617e-07
SLC16A13	-0.890983	6.32624	1.28113e-08	2.66877e-07
SLC8A1	1.61519	7.18766	1.29939e-08	2.70381e-07
HDAC7	-0.82561	8.0762	1.30568e-08	2.71391e-07
TRIM62	-0.844762	6.03557	1.31441e-08	2.72907e-07
OSBP2	-2.01141	6.61545	1.31804e-08	2.73359e-07
R3HDM4	-2.27671	8.67862	1.32423e-08	2.74343e-07
SIRPD	-1.5682	6.6481	1.35017e-08	2.79411e-07
CLIC3	-0.983478	5.73778	1.35286e-08	2.7966e-07
CPNE5	-1.21783	6.57576	1.36415e-08	2.81686e-07
EPHB4	-1.27895	6.30068	1.36632e-08	2.81827e-07
ARMCX3	0.997652	5.73103	1.37301e-08	2.8267e-07
PIK3C2A	0.906707	8.22152	1.3734e-08	2.8267e-07
GALM	2.24649	7.62615	1.3755e-08	2.82793e-07
FAM65A	0.952773	8.15562	1.37892e-08	2.83189e-07
GOLGB1	0.996496	6.70858	1.40229e-08	2.87674e-07
AGAP2	-0.977492	7.61737	1.40754e-08	2.88439e-07
PIK3R6	1.42076	7.12681	1.42066e-08	2.90811e-07
PRKCZ	-1.221	6.25546	1.42306e-08	2.90987e-07
NEMF	0.988531	7.91545	1.43021e-08	2.92134e-07
SLC35F5	0.728283	8.24575	1.43374e-08	2.92539e-07
RAP2A	1.80151	7.97014	1.44716e-08	2.94957e-07
HMOX1	1.71808	7.57239	1.46281e-08	2.97828e-07
KCNA3	-1.18329	7.32383	1.47391e-08	2.99764e-07
LRRCC1	1.58373	4.96502	1.4793e-08	3.00536e-07
MAN1A1	1.78657	8.95733	1.48163e-08	3.00686e-07
HDLBP	0.877019	8.79373	1.49248e-08	3.02564e-07
AHCYL1	0.998151	8.60548	1.5017e-08	3.03457e-07
FXR1	0.78441	7.99007	1.50001e-08	3.03457e-07
PARL	1.08119	6.61919	1.50111e-08	3.03457e-07
PCBD1	1.59431	6.87529	1.50516e-08	3.03831e-07
CLDN15	-0.81511	7.44935	1.50865e-08	3.04209e-07
GLMP	1.61817	8.07453	1.51933e-08	3.06037e-07
LILRA2	-2.18795	8.35178	1.52461e-08	3.06772e-07
CD5	-1.42158	8.13106	1.52774e-08	3.06891e-07
ZNF865	-1.19925	6.09977	1.52844e-08	3.06891e-07
RBM4	-0.660642	8.67893	1.53076e-08	3.07029e-07
RNF167	-1.02577	7.47775	1.53365e-08	3.07284e-07
PNPLA2	-1.2294	8.41246	1.56033e-08	3.12298e-07
SULT1B1	-3.03357	6.95195	1.59155e-08	3.18208e-07
SARAF	-1.07828	9.54055	1.59758e-08	3.19077e-07
P4HA2	1.28677	5.93311	1.62353e-08	3.23918e-07
COPE	-0.80094	8.52786	1.63112e-08	3.24746e-07
KIAA1467	0.959084	5.91535	1.63086e-08	3.24746e-07
PCCA	1.49816	5.83072	1.636e-08	3.25374e-07
GPR85	2.1673	4.3852	1.64872e-08	3.2756e-07
C5AR1	-2.00614	8.86076	1.66938e-08	3.31316e-07
RASGRP3	1.87475	7.74254	1.67761e-08	3.326e-07
CD8A	-1.50492	7.7565	1.6888e-08	3.34468e-07
SNPH	-0.870827	5.35322	1.70577e-08	3.37475e-07
HLA-DQB2	1.05277	7.49007	1.7153e-08	3.39004e-07
CRIP1	-1.90476	6.55109	1.72103e-08	3.39427e-07
REM2	-1.52562	6.11221	1.72066e-08	3.39427e-07
COLGALT1	1.37679	9.29531	1.72757e-08	3.40362e-07
DENND2D	-0.856297	9.47555	1.75727e-08	3.45853e-07
PLA2G2D	3.22202	6.62216	1.76266e-08	3.46552e-07
FAM198B	1.81755	7.23975	1.79652e-08	3.52842e-07
TSKU	1.54714	5.70919	1.80388e-08	3.5392e-07
EIF4A1	0.990186	8.80491	1.81523e-08	3.55777e-07
MARCO	2.80682	6.12964	1.8405e-08	3.60356e-07
IQCG	1.53809	5.9773	1.8433e-08	3.60531e-07
CELF2	-0.766629	10.3419	1.85996e-08	3.63413e-07
HSP90AA1	1.08978	8.80426	1.86545e-08	3.64109e-07
ZNF646	-1.10786	7.18559	1.92089e-08	3.74543e-07
CNKSR3	-0.787275	5.15704	1.93426e-08	3.76762e-07
HBD	-2.02048	5.76708	1.94799e-08	3.78547e-07
MAML1	-0.941181	7.91352	1.94943e-08	3.78547e-07
ZNF580	-0.790228	6.96351	1.94632e-08	3.78547e-07
CCNDBP1	-0.991708	8.33466	1.9606e-08	3.80324e-07
ACOT13	1.52069	6.64347	1.96388e-08	3.80569e-07
CFP	-2.43557	8.27581	1.97346e-08	3.82033e-07
ANTXR1	2.76934	4.99101	1.98121e-08	3.83143e-07
PATZ1	-1.13576	6.80101	1.9974e-08	3.85483e-07
SYNE3	-0.706271	6.60788	1.99566e-08	3.85483e-07
CGB8	-2.03301	8.91868	2.01152e-08	3.87022e-07
CTSA	1.09363	10.4174	2.00757e-08	3.87022e-07
KLHL14	-0.972833	5.54282	2.01057e-08	3.87022e-07
FBXO46	-0.979221	6.2763	2.0434e-08	3.92758e-07
PARP16	-0.956858	6.73922	2.04882e-08	3.93399e-07
ADPRH	0.88495	6.00024	2.07832e-08	3.98427e-07
CDC42BPB	1.63729	6.81834	2.07923e-08	3.98427e-07
OSBPL3	1.53337	7.79375	2.12573e-08	4.06677e-07
SDPR	-1.51773	5.58935	2.12874e-08	4.06677e-07
TRPM7	1.11307	7.83604	2.12844e-08	4.06677e-07
TIGD3	-0.913227	4.82763	2.14685e-08	4.09724e-07
OR2W3	-2.2715	6.57632	2.16809e-08	4.1336e-07
CPNE8	1.5461	6.56933	2.18555e-08	4.16268e-07
RBBP9	1.01259	6.97999	2.19245e-08	4.16742e-07
TMEM43	-1.05234	8.52307	2.191e-08	4.16742e-07
LAMTOR4	-0.896282	7.65139	2.22184e-08	4.21903e-07
SPRED2	1.21043	5.88842	2.24463e-08	4.25804e-07
ABO	-0.982167	5.7994	2.25102e-08	4.26587e-07
DNM1L	1.16081	7.25446	2.26583e-08	4.28964e-07
ATP6AP1	1.29138	9.69874	2.31829e-08	4.38455e-07
CCR9	-1.49234	5.25271	2.32895e-08	4.39617e-07
CXCL10	4.43441	7.21489	2.32908e-08	4.39617e-07
GNPTAB	1.71758	8.04152	2.4155e-08	4.55474e-07
LTBP1	-0.984495	5.09689	2.4207e-08	4.55999e-07
PTCH1	-1.52749	5.62594	2.45677e-08	4.62332e-07
MT1G	4.109	5.91791	2.46069e-08	4.62609e-07
ABHD14B	-1.27808	6.87374	2.47402e-08	4.64653e-07
EVI2B	-0.911177	9.69699	2.47837e-08	4.65008e-07
SEMA4C	-0.816309	6.31864	2.51189e-08	4.7083e-07
NBEAL1	1.04045	5.74334	2.52556e-08	4.72923e-07
ARHGEF10L	1.21952	6.49351	2.56407e-08	4.79658e-07
MS4A3	-3.08018	5.35228	2.58153e-08	4.82447e-07
C10orf55	1.86936	4.99941	2.60944e-08	4.867e-07
CALU	2.12404	6.97976	2.6069e-08	4.867e-07
ABCA6	2.80019	4.52659	2.61469e-08	4.87199e-07
ATP6V0D2	3.02223	5.60456	2.61868e-08	4.87462e-07
RGS2	-2.60452	10.1917	2.6291e-08	4.88919e-07
VAMP2	-1.07651	8.9042	2.63682e-08	4.89873e-07
PLEKHG3	-1.58728	7.07891	2.65234e-08	4.92272e-07
IPCEF1	-1.71017	8.1859	2.66584e-08	4.94292e-07
HAMP	2.05863	7.08432	2.68133e-08	4.96676e-07
C9orf69	-0.977424	6.74476	2.69783e-08	4.99243e-07
MTPN	-0.741653	10.456	2.7356e-08	5.0475e-07
PNKD	1.31565	6.88459	2.73432e-08	5.0475e-07
SLC29A3	2.35546	7.74141	2.73296e-08	5.0475e-07
TMEM164	-1.17673	8.12038	2.73838e-08	5.0477e-07
CD14	1.48501	9.32063	2.78378e-08	5.12639e-07
ALOX12	-1.30185	5.35506	2.81358e-08	5.17118e-07
NCKAP1L	0.815239	9.1762	2.81177e-08	5.17118e-07
ALDH2	1.06366	8.43907	2.84559e-08	5.22493e-07
VSTM1	-2.29379	5.72576	2.84971e-08	5.22743e-07
ADAM17	0.98702	7.71396	2.90661e-08	5.32663e-07
DTNA	1.75541	4.75089	2.92227e-08	5.35013e-07
SMAD3	-1.4086	7.38546	3.03779e-08	5.55624e-07
AOC3	-1.06095	5.70428	3.09152e-08	5.63815e-07
CNRIP1	1.4976	5.08199	3.08819e-08	5.63815e-07
NMUR1	-0.985435	6.22675	3.0915e-08	5.63815e-07
EXOC5	0.822501	7.50154	3.09469e-08	5.63849e-07
LZTS2	1.08672	6.83661	3.10355e-08	5.64919e-07
TDRKH	0.938898	5.85602	3.10761e-08	5.65112e-07
TXK	-2.03187	7.03575	3.13358e-08	5.69288e-07
RNASEK	-0.598122	11.4316	3.17882e-08	5.76951e-07
CRTC1	-0.791639	7.25129	3.19533e-08	5.79347e-07
RUNX2	-1.05132	7.2928	3.19815e-08	5.79347e-07
SH2D3C	-1.57211	8.15302	3.22932e-08	5.84432e-07
RAB10	0.826491	9.87525	3.23979e-08	5.85766e-07
NUDT12	1.27774	4.07951	3.24334e-08	5.85847e-07
CNR2	-1.22281	6.00222	3.32105e-08	5.99311e-07
LETM2	-1.31926	5.877	3.3586e-08	6.0551e-07
ARF5	-0.973622	7.41736	3.37004e-08	6.06992e-07
TST	-1.01016	6.78873	3.43975e-08	6.18958e-07
PTGR2	1.61294	4.92909	3.45041e-08	6.20286e-07
CYP4F3	-3.34671	7.36156	3.46726e-08	6.22723e-07
RABIF	-0.829527	7.65651	3.48246e-08	6.24859e-07
LDHA	1.40795	8.67004	3.50164e-08	6.27704e-07
NUDT16L1	-0.624586	7.01683	3.55022e-08	6.3581e-07
NOV	-1.3729	5.70072	3.56122e-08	6.37175e-07
DTX1	-1.26673	6.22418	3.57477e-08	6.3839e-07
MAP2K6	-1.2345	5.4809	3.57214e-08	6.3839e-07
MVB12B	1.15687	7.40214	3.58099e-08	6.38897e-07
PLXDC2	1.31559	9.59087	3.67488e-08	6.5503e-07
GPR20	-0.966413	5.68283	3.75552e-08	6.68772e-07
ATOX1	0.962273	7.80035	3.76787e-08	6.7034e-07
OS9	0.940858	9.47658	3.78268e-08	6.72342e-07
HYOU1	1.00214	8.1105	3.79657e-08	6.74177e-07
SEL1L	0.999599	7.85827	3.81548e-08	6.76898e-07
BTG1	-1.49616	9.68872	3.84069e-08	6.80732e-07
SNX22	-1.12326	6.9854	3.85429e-08	6.82503e-07
UNC13B	1.70886	5.52219	3.87288e-08	6.85152e-07
TCN1	-2.01181	5.59352	3.87652e-08	6.85154e-07
S100A4	-1.53442	5.48596	3.89071e-08	6.87019e-07
XYLT2	-0.732302	6.51756	3.92643e-08	6.9268e-07
CTNNBL1	1.13555	6.7154	3.96128e-08	6.98175e-07
MILR1	1.24565	7.8432	3.98213e-08	7.01196e-07
UTP18	1.1367	6.71685	3.99665e-08	7.03098e-07
MS4A4E	2.15012	5.94754	4.01994e-08	7.06538e-07
PLEKHA5	1.51521	5.08245	4.02371e-08	7.06543e-07
SETD7	1.04194	6.32554	4.11829e-08	7.2248e-07
WDR41	1.11795	7.63472	4.17108e-08	7.31061e-07
ASCC2	-1.64284	9.10693	4.20207e-08	7.35811e-07
KCNH8	-0.981516	4.3458	4.21368e-08	7.3716e-07
ACKR3	-1.23719	6.57723	4.22645e-08	7.38539e-07
CDC34	-1.88566	7.93574	4.2317e-08	7.38539e-07
SLC29A1	2.35364	7.98526	4.23329e-08	7.38539e-07
C9orf78	-1.53864	7.33374	4.24786e-08	7.39894e-07
CDC42EP2	-2.1396	6.90139	4.24889e-08	7.39894e-07
NTNG2	-1.15161	7.56179	4.25545e-08	7.40355e-07
CRIP3	-0.768158	5.9692	4.26077e-08	7.40597e-07
NCK1	1.19868	8.20416	4.27725e-08	7.4278e-07
ACSL3	0.926071	7.04527	4.30017e-08	7.46073e-07
C10orf10	1.20921	5.82834	4.32703e-08	7.50045e-07
SLC43A1	-0.823019	6.54275	4.38917e-08	7.60119e-07
CLCN6	0.842183	7.87245	4.46283e-08	7.71507e-07
FPGS	0.637415	7.16742	4.4631e-08	7.71507e-07
PNOC	-1.19245	6.70924	4.47888e-08	7.73528e-07
SEPT10	1.70538	5.1631	4.48609e-08	7.74066e-07
PIGX	-1.25251	7.52863	4.52875e-08	7.80713e-07
RNF13	0.921372	10.1915	4.54849e-08	7.83402e-07
P4HB	0.959637	9.74152	4.57644e-08	7.87497e-07
SNRPB	-0.826842	8.89609	4.60265e-08	7.91287e-07
UHRF1BP1	1.44031	6.96947	4.63231e-08	7.95663e-07
TIGAR	0.921616	6.30279	4.63707e-08	7.95757e-07
SGTB	1.2855	8.29627	4.66238e-08	7.99374e-07
CCNI	-0.738249	10.4147	4.79127e-08	8.20728e-07
TMEM229B	-1.18912	6.39498	4.80908e-08	8.23032e-07
BLOC1S6	1.13373	6.99366	4.82648e-08	8.24516e-07
IQSEC1	-1.02816	9.23897	4.8226e-08	8.24516e-07
PRR13	-0.960762	6.86659	4.85275e-08	8.28255e-07
CA5B	-1.33467	6.88458	4.87762e-08	8.31749e-07
CHST14	-0.842864	6.00378	4.90441e-08	8.35563e-07
MEP1A	1.16367	4.27625	4.90941e-08	8.3566e-07
PARP6	0.808305	8.10071	4.92108e-08	8.36894e-07
SLC2A1	1.43902	9.38668	4.99789e-08	8.49191e-07
ECT2	1.20466	5.76381	5.0187e-08	8.51962e-07
HSF4	1.33383	6.25149	5.02693e-08	8.52592e-07
FRMD4A	1.27581	6.1152	5.13415e-08	8.69997e-07
ADGRG5	-1.51464	7.50516	5.19654e-08	8.79779e-07
OLFM2	-1.18439	5.78596	5.21337e-08	8.81838e-07
SEPT1	-1.44879	7.72563	5.23473e-08	8.84659e-07
CD81	1.45747	9.98043	5.25583e-08	8.87432e-07
HDAC1	-0.806212	8.28102	5.31154e-08	8.96037e-07
E2F5	-2.01203	5.76396	5.36935e-08	9.04982e-07
HACD4	-1.26954	8.46437	5.3818e-08	9.06273e-07
ATP2C1	0.881063	6.93018	5.50315e-08	9.25882e-07
PDE3B	-1.36112	7.2566	5.54054e-08	9.31344e-07
HNRNPA2B1	1.08982	9.65865	5.65428e-08	9.49617e-07
HNRNPU	1.16842	8.97396	5.70277e-08	9.56565e-07
TRAPPC11	0.766904	8.05791	5.70577e-08	9.56565e-07
DPF2	-0.667925	8.13274	5.71323e-08	9.56965e-07
RP11-599B13.6	-1.04591	9.40689	5.73737e-08	9.60158e-07
PYGO2	-0.909095	6.4159	5.81598e-08	9.71593e-07
ZNF442	0.823034	5.31707	5.81261e-08	9.71593e-07
LY6G6F	-0.7958	5.46465	5.83967e-08	9.74689e-07
PTP4A1	0.907404	8.70797	5.86015e-08	9.77244e-07
LGALS3	1.96747	9.15428	5.87739e-08	9.79253e-07
DIDO1	-0.744464	8.29395	5.8929e-08	9.80972e-07
DDX42	0.755193	7.18808	5.92348e-08	9.83464e-07
DPYSL2	1.44217	7.90958	5.91381e-08	9.83464e-07
SUSD4	-1.10969	4.6114	5.92143e-08	9.83464e-07
VAMP1	-0.966246	8.25442	5.93613e-08	9.84699e-07
VAC14	1.17714	8.27515	6.05865e-08	1.00414e-06
ABLIM3	1.39106	5.79701	6.08919e-08	1.00754e-06
MXD3	-0.97678	7.06038	6.08981e-08	1.00754e-06
HMGCS1	0.819126	5.43434	6.14693e-08	1.0161e-06
PRKCB	-1.06336	7.71193	6.16035e-08	1.01743e-06
ALDH7A1	1.18608	4.73846	6.22645e-08	1.02714e-06
DPEP2	-1.33372	8.35138	6.23003e-08	1.02714e-06
ATP6V1H	1.14358	7.06813	6.2409e-08	1.02803e-06
ABLIM1	-1.96009	8.08973	6.24859e-08	1.02841e-06
TM9SF3	0.824481	8.1793	6.31147e-08	1.03785e-06
KIAA2013	-0.816827	7.58272	6.32371e-08	1.03896e-06
C10orf11	1.54174	6.31349	6.35116e-08	1.0409e-06
ORAI2	-1.72885	8.30682	6.34373e-08	1.0409e-06
SLC18B1	2.54124	7.73258	6.35203e-08	1.0409e-06
CTD-3214H19.16	-1.3806	8.26402	6.39809e-08	1.04753e-06
RAB7B	1.09984	5.33818	6.41025e-08	1.04862e-06
CTD-2501B8.1	1.59095	6.2912	6.501e-08	1.06254e-06
FKRP	-0.980753	6.58927	6.53915e-08	1.06693e-06
MMP2	2.53266	6.07801	6.53562e-08	1.06693e-06
PLD2	1.111	6.56118	6.57032e-08	1.07109e-06
CEP19	-1.70973	5.9191	6.64188e-08	1.07903e-06
FAM117B	-1.60522	8.3299	6.64062e-08	1.07903e-06
SRGAP1	1.69097	4.56155	6.63154e-08	1.07903e-06
TMEM216	-1.31277	6.65219	6.63879e-08	1.07903e-06
STK36	1.1016	6.94094	6.74536e-08	1.0949e-06
LRRC4	-1.5611	6.54225	6.75627e-08	1.09573e-06
APLP2	1.51022	9.98484	6.78522e-08	1.09948e-06
EIF4E3	-1.46316	8.21591	6.82441e-08	1.10489e-06
WDFY1	0.876973	8.03227	6.83191e-08	1.10499e-06
ZNF439	-0.942555	5.5758	6.83675e-08	1.10499e-06
RHOG	-1.44089	8.67287	6.85636e-08	1.10721e-06
SETD1B	-0.848815	8.15309	6.87367e-08	1.10906e-06
ABCC5	1.71411	7.8271	6.89614e-08	1.11174e-06
DGKD	-1.01903	7.95199	7.03759e-08	1.13254e-06
RASA4B	1.6317	6.05754	7.04918e-08	1.13254e-06
SERAC1	0.848989	5.73735	7.04406e-08	1.13254e-06
SLC25A44	-1.03109	7.50016	7.04698e-08	1.13254e-06
TTC9	-2.12974	6.93635	7.07262e-08	1.13534e-06
FSCN1	2.00476	6.819	7.07896e-08	1.1354e-06
ATG4D	-0.636192	7.62036	7.10773e-08	1.13636e-06
C1S	2.0586	5.47654	7.10901e-08	1.13636e-06
EXOC1	0.845918	8.49371	7.10501e-08	1.13636e-06
PSAT1	-0.752271	6.19489	7.092e-08	1.13636e-06
SLC7A8	3.0537	6.68028	7.21876e-08	1.15293e-06
CFL2	1.38689	5.65619	7.26064e-08	1.15864e-06
B3GALT4	-0.948121	7.00847	7.39638e-08	1.1793e-06
THAP11	-0.827951	6.83218	7.41392e-08	1.1811e-06
APOL4	1.98707	4.8516	7.46865e-08	1.18882e-06
SLC35E2B	-0.976968	8.16149	7.49182e-08	1.1915e-06
KIAA0040	-1.70171	9.82942	7.49964e-08	1.19174e-06
ANXA2R	-1.0956	5.85374	7.51433e-08	1.19307e-06
XPNPEP1	1.01719	7.71281	7.54099e-08	1.1963e-06
SLC15A3	1.01344	8.29119	7.61444e-08	1.20694e-06
CHST12	-1.45739	7.04834	7.63849e-08	1.20974e-06
DEF8	-0.888863	7.53923	7.69353e-08	1.21743e-06
SLC2A8	1.14756	6.85525	7.83329e-08	1.23851e-06
BNC2	2.31108	6.12308	7.87729e-08	1.24443e-06
RPS6KC1	0.907768	6.39403	8.00966e-08	1.26428e-06
IPO7	1.30329	8.86872	8.02149e-08	1.26509e-06
BIN1	-0.978834	7.28104	8.08572e-08	1.2731e-06
DNAJB11	0.849309	7.45619	8.07955e-08	1.2731e-06
UBE2V1	-0.682895	8.37506	8.09954e-08	1.27421e-06
C2orf68	-0.944109	8.27913	8.18268e-08	1.28622e-06
NHLRC3	1.61504	7.29789	8.19876e-08	1.28768e-06
HSPH1	1.63571	7.68209	8.21354e-08	1.28893e-06
AGPAT1	-0.976001	7.5028	8.27538e-08	1.29755e-06
TMEM55A	-1.10243	8.22155	8.28905e-08	1.29862e-06
INPP4A	-0.867417	8.81868	8.36136e-08	1.30886e-06
ARHGAP9	-1.34135	8.7038	8.51313e-08	1.33041e-06
PSMD14	1.5002	6.44945	8.50976e-08	1.33041e-06
UBASH3A	-1.3773	7.07279	8.53864e-08	1.3333e-06
NF1	0.923461	7.95802	8.60355e-08	1.34232e-06
CNPY3	-0.802699	9.38524	8.63002e-08	1.34534e-06
CCDC88C	-1.18278	7.58893	8.69224e-08	1.35393e-06
SIRPG	-2.25277	8.6088	8.73389e-08	1.35929e-06
MED25	-1.08789	7.26625	8.74904e-08	1.36053e-06
EPHX1	3.04585	7.07715	8.77512e-08	1.36346e-06
GNA15	1.31779	7.3715	8.8053e-08	1.36666e-06
PIP5K1B	-1.5686	5.88852	8.81016e-08	1.36666e-06
STX4	0.791883	8.01455	8.85787e-08	1.37293e-06
AGO2	-1.22435	8.96719	8.87345e-08	1.37422e-06
FOXO4	-1.73794	7.66339	8.92668e-08	1.38133e-06
CLOCK	1.28173	7.01114	9.00703e-08	1.39263e-06
UNKL	-0.816036	7.41008	9.06114e-08	1.39985e-06
PLLP	-0.792564	5.20429	9.11774e-08	1.40629e-06
ST3GAL6	1.08104	7.41375	9.11391e-08	1.40629e-06
LPPR2	-1.41503	7.59751	9.16726e-08	1.41277e-06
RP11-162P23.2	1.02009	8.18105	9.3085e-08	1.43337e-06
P2RY6	1.31348	6.227	9.50237e-08	1.46203e-06
VPS54	1.07487	5.52503	9.53012e-08	1.46511e-06
ZNF48	-0.666249	5.18947	9.55384e-08	1.46756e-06
AGBL2	-1.05422	4.74299	9.57762e-08	1.46773e-06
FGR	-1.03584	9.33517	9.5653e-08	1.46773e-06
UBE2K	0.676222	9.50306	9.57821e-08	1.46773e-06
ENPP5	-1.45233	5.0064	9.69363e-08	1.48383e-06
SELP	-0.958787	4.80163	9.69899e-08	1.48383e-06
SNX33	1.13204	5.65402	9.76867e-08	1.49328e-06
ESF1	1.28831	5.09723	9.78571e-08	1.4946e-06
RP5-1052I5.2	0.734894	5.10397	9.79312e-08	1.4946e-06
TBCD	0.760269	7.56512	9.80924e-08	1.49466e-06
YPEL1	-1.05021	6.32264	9.80934e-08	1.49466e-06
SPATA7	1.50663	4.95593	9.86204e-08	1.50148e-06
EPAS1	2.19463	6.86754	9.8812e-08	1.50318e-06
G3BP1	1.01216	8.64195	9.92712e-08	1.50895e-06
ATP6AP2	1.40713	9.46346	9.98255e-08	1.51616e-06
CP	2.68638	4.70133	1.01344e-07	1.53799e-06
FXYD6	1.35087	7.76103	1.01627e-07	1.54105e-06
LRRC63	1.1339	4.13486	1.0209e-07	1.54682e-06
CLDN9	-0.839143	6.11775	1.03221e-07	1.56271e-06
HNRNPH1	0.903879	8.34749	1.03444e-07	1.56484e-06
PSD3	2.03415	5.43743	1.04101e-07	1.57351e-06
AP5B1	-1.13552	7.20638	1.05679e-07	1.59481e-06
SUSD3	-1.25963	7.15575	1.0565e-07	1.59481e-06
ITPK1	-1.0457	7.921	1.06714e-07	1.60914e-06
ACOT11	1.20734	5.85605	1.06916e-07	1.6109e-06
UBAP2L	0.711789	9.55731	1.08739e-07	1.63706e-06
FAM212B	-1.13603	5.89691	1.0899e-07	1.63953e-06
SLMO1	1.03099	4.03498	1.09179e-07	1.64107e-06
AHCYL2	0.816621	7.4617	1.11897e-07	1.67992e-06
HGD	-0.93063	4.79043	1.11941e-07	1.67992e-06
TGFBR3	-1.6695	6.53084	1.12469e-07	1.68649e-06
EPN2	-0.924562	5.89858	1.13318e-07	1.69696e-06
LEO1	0.866324	6.04307	1.13346e-07	1.69696e-06
GBE1	2.28244	6.62822	1.15115e-07	1.72208e-06
STARD8	0.971141	5.43727	1.15542e-07	1.7271e-06
FAM50A	0.762726	7.01808	1.16614e-07	1.74174e-06
AKIP1	1.61617	6.40409	1.17067e-07	1.74575e-06
RNASE2	-2.39355	8.18604	1.16995e-07	1.74575e-06
GRB2	0.801425	9.8318	1.17872e-07	1.75381e-06
SMS	1.53766	6.39406	1.17886e-07	1.75381e-06
TCEA3	-1.05495	6.16045	1.1786e-07	1.75381e-06
ICAM3	-2.22345	9.28617	1.18102e-07	1.75565e-06
AQP10	-0.888112	5.3787	1.18301e-07	1.75721e-06
SERPINB6	1.15845	7.08005	1.19672e-07	1.77618e-06
OLR1	2.63283	6.09141	1.19884e-07	1.77793e-06
RAB3D	-1.30754	8.34994	1.20014e-07	1.77847e-06
PSMD2	0.943918	8.2104	1.2152e-07	1.79937e-06
HERPUD2	-0.643703	9.70471	1.21757e-07	1.80147e-06
PPARD	0.973708	7.85955	1.22285e-07	1.80786e-06
SIDT1	-1.74516	6.61041	1.22703e-07	1.81263e-06
AXIN2	-1.01945	5.28694	1.2301e-07	1.81575e-06
MLH1	0.856162	7.74634	1.23228e-07	1.81754e-06
CTSC	1.16611	10.0464	1.25073e-07	1.84332e-06
ZDHHC2	-1.13026	7.34567	1.25526e-07	1.84854e-06
SLC2A13	0.771472	6.13125	1.26517e-07	1.86169e-06
ZC3H10	-1.28073	6.42834	1.27238e-07	1.87085e-06
PSMD12	0.83529	6.90165	1.27377e-07	1.87143e-06
TNRC6C	-1.10483	6.91087	1.28183e-07	1.88182e-06
PLA2G6	-0.835325	6.28802	1.28317e-07	1.88231e-06
FOLR3	-2.2521	6.22814	1.29557e-07	1.89903e-06
NPRL3	-2.05218	8.1249	1.29789e-07	1.90039e-06
UBN1	-0.943863	7.41859	1.29952e-07	1.90039e-06
WDHD1	0.775226	5.05623	1.29882e-07	1.90039e-06
DCTN3	-0.857234	7.96902	1.32233e-07	1.93173e-06
FOXO1	-1.11592	7.75602	1.32299e-07	1.93173e-06
IRF2BP1	-0.916526	5.45629	1.32761e-07	1.93697e-06
SLC40A1	1.4286	8.30583	1.3323e-07	1.94232e-06
ENOSF1	1.227	7.50317	1.34253e-07	1.95422e-06
SFT2D3	-0.825916	6.57245	1.34171e-07	1.95422e-06
PXMP4	-0.839737	6.08359	1.35104e-07	1.96509e-06
PTPRCAP	-2.04864	9.27922	1.35291e-07	1.9663e-06
PGAP2	-0.698356	7.8278	1.35823e-07	1.97252e-06
SLC38A5	-1.97088	6.27579	1.36344e-07	1.97855e-06
CENPV	-1.1289	5.31772	1.36462e-07	1.97875e-06
TDRD6	0.724318	4.17484	1.36593e-07	1.97913e-06
GSTO1	1.19016	7.00277	1.37246e-07	1.98707e-06
LMLN	0.969035	5.53171	1.37839e-07	1.99413e-06
USP49	1.03565	5.15152	1.38038e-07	1.99548e-06
S100A12	-3.66353	9.44631	1.39636e-07	2.01703e-06
TRIB2	-1.43138	7.31496	1.40058e-07	2.02158e-06
TRIM21	-1.4732	7.51702	1.40357e-07	2.02436e-06
SEPT2	1.07388	9.12725	1.40615e-07	2.02652e-06
PVRIG	-0.91469	5.07162	1.41156e-07	2.03277e-06
TMEM177	-0.668946	5.94941	1.41687e-07	2.03887e-06
ANKRD55	-0.909977	4.93239	1.42387e-07	2.04739e-06
CCR7	-2.22065	9.82181	1.45236e-07	2.08676e-06
ARL8A	0.70204	9.37394	1.45466e-07	2.08847e-06
FGD3	-1.17794	8.40909	1.45753e-07	2.091e-06
ECSIT	-0.866253	6.48721	1.46333e-07	2.09773e-06
MAPRE1	0.780865	8.65276	1.46507e-07	2.09863e-06
NAT6	-0.686899	6.33957	1.47312e-07	2.10857e-06
FCRLA	-1.52274	6.26748	1.477e-07	2.11252e-06
LCK	-1.73572	7.68738	1.47837e-07	2.11288e-06
STK38	-1.11592	9.19981	1.48288e-07	2.11772e-06
MCTP1	1.64376	8.51017	1.48685e-07	2.12179e-06
KLRF1	-2.74394	6.03488	1.49182e-07	2.12729e-06
ADGRG6	1.26491	4.92457	1.50381e-07	2.14276e-06
WWP1	1.30754	8.22273	1.5138e-07	2.15536e-06
PTPN11	0.940145	7.88317	1.51797e-07	2.15967e-06
GMFG	-1.21046	10.3993	1.52266e-07	2.16472e-06
TMEM38A	-0.970538	5.26034	1.53296e-07	2.17773e-06
PTGES3	0.896596	8.96884	1.53893e-07	2.18456e-06
RENBP	1.04408	6.27038	1.57552e-07	2.23483e-06
NPC2	1.37445	10.0943	1.57746e-07	2.23579e-06
TCEB3	0.898099	6.83855	1.57857e-07	2.23579e-06
CCL13	2.04706	5.253	1.5812e-07	2.23784e-06
EMB	-1.47743	8.37754	1.58508e-07	2.24165e-06
GPR34	2.83472	7.37755	1.59647e-07	2.25607e-06
SPSB3	-0.805804	7.16615	1.60278e-07	2.2633e-06
GFOD2	-0.67157	5.78169	1.60415e-07	2.26354e-06
STK3	1.49515	7.21414	1.60927e-07	2.26906e-06
NELL2	-1.93682	6.52012	1.61971e-07	2.28209e-06
HCST	-1.38456	8.18074	1.63287e-07	2.29685e-06
HSPA9	1.08463	9.52099	1.63384e-07	2.29685e-06
MYCT1	-0.792742	4.30466	1.63171e-07	2.29685e-06
CCSAP	0.893831	7.5853	1.63937e-07	2.30293e-06
WNT2B	1.08371	5.87821	1.64202e-07	2.30493e-06
EGR2	1.75749	6.49956	1.64374e-07	2.30564e-06
ADD3	-1.38256	8.236	1.6462e-07	2.30643e-06
SNX30	0.867116	7.52333	1.64675e-07	2.30643e-06
SEPT6	-1.07844	9.13123	1.65162e-07	2.31154e-06
ICA1	1.42296	5.32997	1.66367e-07	2.32668e-06
DHX58	0.875464	5.96375	1.67285e-07	2.33778e-06
TUBA1C	1.256	5.83382	1.68098e-07	2.34741e-06
MPZL3	-1.83288	8.02747	1.70346e-07	2.37704e-06
PLCB3	0.820657	6.58308	1.71435e-07	2.39048e-06
LONRF3	0.961276	5.93364	1.71835e-07	2.39429e-06
ANXA7	0.806788	7.50491	1.73097e-07	2.41009e-06
VWA5A	1.74525	6.16609	1.7429e-07	2.42492e-06
LONP1	0.731897	6.28505	1.7462e-07	2.42772e-06
JAZF1	-1.47329	7.35513	1.75012e-07	2.43138e-06
KIAA1033	0.707393	8.8662	1.75772e-07	2.44014e-06
EMILIN2	1.17822	8.43507	1.76813e-07	2.45279e-06
KEAP1	0.838267	7.38742	1.77906e-07	2.46434e-06
ZNF275	-0.726973	6.71292	1.77782e-07	2.46434e-06
TESC	-2.00896	6.92604	1.78843e-07	2.47551e-06
CSGALNACT2	0.724399	8.77422	1.79248e-07	2.4793e-06
TACC1	0.654481	8.35087	1.79389e-07	2.47943e-06
PIM1	-1.27437	9.51937	1.79787e-07	2.48311e-06
TKT	-1.20072	9.42023	1.80917e-07	2.49689e-06
SLC38A11	-0.808809	4.02987	1.81113e-07	2.49777e-06
EYA2	1.16416	5.51597	1.81644e-07	2.50327e-06
GMEB2	-0.684517	7.13581	1.82767e-07	2.51682e-06
SEMA3A	1.93802	4.66007	1.82894e-07	2.51682e-06
SLC22A4	-2.31462	6.71171	1.83531e-07	2.52376e-06
SLC37A4	0.850625	6.22837	1.84237e-07	2.53162e-06
RBMS2	1.4222	6.38123	1.85023e-07	2.54057e-06
RPF2	1.38295	6.84688	1.8622e-07	2.55515e-06
AP1AR	1.17675	5.5753	1.87108e-07	2.56321e-06
BNIP3	1.83663	7.07144	1.87024e-07	2.56321e-06
LDOC1L	-0.643084	6.14406	1.87214e-07	2.56321e-06
CD6	-1.63874	7.89496	1.88503e-07	2.57404e-06
IQCK	1.70015	4.84559	1.88363e-07	2.57404e-06
LBHD1	-0.767347	6.70524	1.88551e-07	2.57404e-06
SCOC	1.56731	6.02665	1.88482e-07	2.57404e-06
CRISPLD2	-2.3806	7.58305	1.88848e-07	2.57625e-06
RP4-583P15.15	-0.878448	6.80648	1.89249e-07	2.57985e-06
WDR45	-1.547	7.75247	1.90796e-07	2.59906e-06
POLI	1.47289	7.17283	1.93746e-07	2.63735e-06
ZC3H7A	0.798013	8.25323	1.93939e-07	2.63807e-06
TMEM251	1.27495	6.59122	1.94666e-07	2.64606e-06
PRNP	1.36238	8.50205	1.95913e-07	2.6611e-06
KIF1C	0.725737	6.61149	1.96618e-07	2.66875e-06
MYO9B	0.866828	8.43734	1.97685e-07	2.6813e-06
APRT	-0.909603	6.95698	1.98134e-07	2.68547e-06
EMP2	1.72495	5.82903	1.98865e-07	2.69344e-06
RASA3	-0.730787	8.34253	1.99056e-07	2.69395e-06
TTC8	1.30941	5.07118	1.99187e-07	2.69395e-06
TFPT	0.989884	6.53948	2.00099e-07	2.70434e-06
MS4A6A	1.28964	9.61119	2.01816e-07	2.7256e-06
PRF1	-2.0367	7.35486	2.02459e-07	2.73233e-06
AGPS	1.62712	6.77116	2.03953e-07	2.74996e-06
ANXA4	1.61969	8.28538	2.04056e-07	2.74996e-06
CD1B	1.14598	4.02625	2.04283e-07	2.75105e-06
RNF6	0.909724	6.87606	2.04797e-07	2.75601e-06
VRK2	1.0401	7.0572	2.0618e-07	2.77264e-06
PPFIA1	0.54744	7.99807	2.06418e-07	2.77387e-06
RP11-371E8.4	1.22664	5.79876	2.07919e-07	2.79205e-06
FAM13A	1.38162	6.49205	2.09866e-07	2.8154e-06
SIPA1L3	-0.751734	7.35883	2.09955e-07	2.8154e-06
MTMR11	-0.838546	5.35596	2.10615e-07	2.82225e-06
SEPT5	-1.28692	6.39294	2.12726e-07	2.84851e-06
MAT2A	1.01677	9.38744	2.13641e-07	2.85873e-06
GPX7	-1.67002	7.40759	2.14964e-07	2.8744e-06
CPOX	0.937969	5.97952	2.15433e-07	2.87694e-06
ZNF672	-0.705326	7.61609	2.15458e-07	2.87694e-06
CCRL2	2.43476	7.94827	2.16016e-07	2.88234e-06
ZNF101	-1.11514	7.87006	2.16407e-07	2.88553e-06
FAH	1.8066	6.3767	2.17745e-07	2.89841e-06
RNF19A	0.925341	6.62428	2.1758e-07	2.89841e-06
TM4SF19	3.14191	7.04715	2.17833e-07	2.89841e-06
LEF1	-3.04652	8.56447	2.21427e-07	2.94416e-06
HMGA1	-0.670619	7.57616	2.21639e-07	2.9449e-06
DGKZ	-0.922103	7.7572	2.21835e-07	2.94544e-06
C15orf48	3.2857	5.80173	2.22616e-07	2.95166e-06
SMIM24	-1.58592	5.54763	2.22502e-07	2.95166e-06
CHD9	0.966714	8.02756	2.23142e-07	2.95655e-06
DEPTOR	1.15196	5.55117	2.2364e-07	2.96107e-06
MR1	0.825599	8.71601	2.24967e-07	2.97656e-06
AKR1B1	1.56243	9.59556	2.25939e-07	2.98732e-06
ARMC7	-0.703245	6.60949	2.26967e-07	2.99883e-06
DDAH2	0.874471	7.34162	2.2731e-07	2.99915e-06
GFPT1	1.0172	7.50881	2.27299e-07	2.99915e-06
HEATR3	0.845739	6.48179	2.28266e-07	3.00967e-06
BRCA2	0.966086	5.16665	2.28733e-07	3.01372e-06
RP4-576H24.4	-1.86534	7.81397	2.29112e-07	3.01662e-06
NCOR2	0.71635	7.51626	2.30343e-07	3.02649e-06
UGP2	1.19137	7.84763	2.301e-07	3.02649e-06
VPS50	1.14628	5.85502	2.3032e-07	3.02649e-06
STRN3	0.744304	6.99103	2.35755e-07	3.09546e-06
LCN10	-1.11448	5.48108	2.36405e-07	3.10183e-06
CAPRIN1	0.85814	9.42361	2.36758e-07	3.10314e-06
PEA15	1.10766	10.0357	2.37162e-07	3.10314e-06
PRELID2	1.0561	3.80961	2.3702e-07	3.10314e-06
SHISA4	-1.5041	6.02082	2.37121e-07	3.10314e-06
EAF1	1.16843	7.80875	2.38069e-07	3.11082e-06
LSM12	-0.790169	5.80287	2.38078e-07	3.11082e-06
DXO	-0.727338	6.02421	2.39993e-07	3.13368e-06
CYB561D1	-0.916784	6.41665	2.40547e-07	3.13839e-06
INTS5	-1.11684	6.07633	2.40687e-07	3.13839e-06
EFHD2	-1.20387	9.03542	2.41015e-07	3.14051e-06
RBPJ	1.41683	9.35669	2.41354e-07	3.14276e-06
B4GALT6	-1.17386	4.80661	2.41589e-07	3.14365e-06
AMPD3	1.46858	8.08136	2.43416e-07	3.16307e-06
REV1	0.951974	6.59024	2.43318e-07	3.16307e-06
VNN2	-2.54005	8.82384	2.43683e-07	3.16436e-06
ARRDC4	1.44904	7.40414	2.44187e-07	3.16499e-06
FAM21A	0.927142	7.7527	2.44234e-07	3.16499e-06
TGFBI	1.73915	9.01865	2.44209e-07	3.16499e-06
FBXL20	-0.862955	8.1764	2.44838e-07	3.16948e-06
SWAP70	1.05201	7.84337	2.44916e-07	3.16948e-06
DLEU1	-0.911106	4.98178	2.49916e-07	3.23197e-06
PSD4	-0.933291	8.14318	2.51358e-07	3.2484e-06
GSS	1.04605	6.68075	2.52647e-07	3.26282e-06
INF2	1.24129	6.96787	2.53015e-07	3.26534e-06
RGL4	-0.913239	6.1702	2.55227e-07	3.29164e-06
ATF3	1.25281	5.40232	2.56248e-07	3.3003e-06
HAAO	1.51405	6.04318	2.56244e-07	3.3003e-06
GSN	1.66462	7.96242	2.57671e-07	3.31637e-06
MTHFD1L	0.86309	6.31576	2.58747e-07	3.32569e-06
RNF166	-0.750577	8.4965	2.58725e-07	3.32569e-06
ZNF319	-1.03996	8.02168	2.60247e-07	3.3427e-06
SSU72	-0.827141	8.5475	2.60735e-07	3.34669e-06
SPRY2	1.6703	5.65385	2.62678e-07	3.36934e-06
COL19A1	-1.08484	5.46082	2.63041e-07	3.37171e-06
APBB1	-0.768898	6.12602	2.66347e-07	3.41177e-06
B3GNT7	1.28129	6.6556	2.66765e-07	3.41481e-06
TAF10	-0.794514	10.1811	2.70836e-07	3.46457e-06
RTN3	-1.01549	9.75129	2.72448e-07	3.48284e-06
LILRB5	1.66604	5.33606	2.7439e-07	3.50529e-06
SLC24A4	-1.18986	6.05661	2.74719e-07	3.50713e-06
COA7	0.686652	5.22221	2.75328e-07	3.51252e-06
ENO2	1.68294	6.70094	2.78086e-07	3.54531e-06
EFCAB11	0.825681	5.66045	2.79177e-07	3.55683e-06
PLOD3	1.25089	7.37748	2.79624e-07	3.56012e-06
TIRAP	-0.704019	6.39427	2.80266e-07	3.5647e-06
TLE1	-1.241	5.7035	2.80361e-07	3.5647e-06
CDIP1	-0.729226	6.08383	2.8434e-07	3.61286e-06
CDV3	0.745495	9.66491	2.85579e-07	3.62616e-06
RP11-330H6.5	-0.687408	7.86623	2.86608e-07	3.63678e-06
CD59	1.63291	9.11434	2.87008e-07	3.63941e-06
N4BP2L1	1.03757	7.60696	2.87621e-07	3.64232e-06
TPRG1	2.36429	5.44842	2.87623e-07	3.64232e-06
RGS13	0.81101	3.7399	2.88053e-07	3.64532e-06
AC037459.4	-0.98788	6.22317	2.88981e-07	3.65462e-06
IRAK1	0.94843	6.60736	2.901e-07	3.66633e-06
PXN	-1.40412	8.75968	2.94006e-07	3.7132e-06
TMEM39B	-0.737246	6.09156	2.96316e-07	3.73988e-06
CD40LG	-1.72966	5.49429	2.96792e-07	3.74338e-06
BLVRA	1.02154	6.45401	2.99055e-07	3.76499e-06
JADE1	-0.867969	6.72183	2.99382e-07	3.76499e-06
MYL9	-1.32317	6.91289	2.99501e-07	3.76499e-06
MYO1F	-0.841086	10.4573	2.99259e-07	3.76499e-06
SLC25A20	-1.05132	6.80965	2.99299e-07	3.76499e-06
NOL4L	-1.01867	6.4713	3.00514e-07	3.77521e-06
NUPL1	1.02583	8.09761	3.02513e-07	3.7978e-06
PRR5	-1.10518	7.16277	3.03729e-07	3.81053e-06
NCSTN	0.748075	9.42704	3.0756e-07	3.85604e-06
ERC1	1.00985	7.19427	3.08394e-07	3.86137e-06
KCTD13	-0.549777	8.99771	3.08221e-07	3.86137e-06
TMOD1	-2.20579	6.78528	3.10603e-07	3.88645e-06
OPHN1	1.27759	5.02695	3.11895e-07	3.90003e-06
CHCHD6	1.26686	5.93639	3.12548e-07	3.90561e-06
ANP32B	-1.09767	7.72659	3.13493e-07	3.91483e-06
SFMBT2	1.10556	8.15034	3.14168e-07	3.92067e-06
GRK5	-1.05603	7.12717	3.15987e-07	3.94077e-06
CD27	-1.82184	8.15729	3.18042e-07	3.96378e-06
TUBA8	-0.926719	6.38499	3.24223e-07	4.03815e-06
MYBL1	-1.73267	6.74733	3.24875e-07	4.0436e-06
NFE2L2	1.09292	9.16651	3.27041e-07	4.06788e-06
PCMTD2	-1.04568	8.65238	3.27296e-07	4.06837e-06
BEND5	-0.914465	4.75776	3.27989e-07	4.07431e-06
TMEM219	0.655768	6.52698	3.28302e-07	4.07552e-06
ITPRIP	-1.68979	7.22053	3.29585e-07	4.08714e-06
PABPC4	1.19725	7.52259	3.29671e-07	4.08714e-06
NEU1	0.790324	8.04184	3.32152e-07	4.1152e-06
SEC31A	0.844782	9.04409	3.33197e-07	4.12545e-06
TNRC6B	-0.964694	8.4855	3.35832e-07	4.15534e-06
HSD3B7	1.15356	6.80857	3.3823e-07	4.18228e-06
ARL13B	0.763139	5.31729	3.40263e-07	4.20466e-06
C16orf13	-0.62012	6.99848	3.40772e-07	4.2082e-06
UBTD2	0.951926	6.76028	3.4432e-07	4.24924e-06
AARS	1.1929	7.11281	3.45236e-07	4.2522e-06
DERA	0.801358	6.19985	3.45191e-07	4.2522e-06
ZUFSP	1.15407	5.17034	3.44876e-07	4.2522e-06
IBTK	1.13466	7.47676	3.4595e-07	4.25822e-06
SQSTM1	1.0204	9.45932	3.46569e-07	4.26307e-06
CD79A	-2.59924	9.46049	3.49533e-07	4.29673e-06
RAB43	-1.2394	7.39972	3.50039e-07	4.30015e-06
DAPK2	-1.70619	7.16941	3.52055e-07	4.32211e-06
SLC35E2	-1.00974	7.39524	3.52512e-07	4.32491e-06
NSF	0.983735	8.03865	3.53777e-07	4.3348e-06
SERPINE2	-0.893725	5.36201	3.53596e-07	4.3348e-06
CNNM3	-0.842181	7.02891	3.54774e-07	4.3442e-06
SCCPDH	1.63606	6.97772	3.56769e-07	4.3658e-06
STOM	1.19803	9.79926	3.58416e-07	4.38311e-06
ARRDC5	-0.938065	6.53017	3.58668e-07	4.38336e-06
CNPY4	-0.702527	5.18367	3.58941e-07	4.38386e-06
TRIP6	1.37022	6.13914	3.61161e-07	4.40813e-06
RTN4	0.899129	8.85725	3.62893e-07	4.42511e-06
SPRYD7	0.805201	5.10441	3.63021e-07	4.42511e-06
IFT172	0.89068	5.63284	3.65525e-07	4.45276e-06
PLEKHH1	0.896544	4.73785	3.66534e-07	4.46218e-06
PLA2G4A	1.45102	5.24761	3.68928e-07	4.48843e-06
SRGAP2	0.883796	7.54664	3.70216e-07	4.5012e-06
ARHGDIB	-0.782038	10.2855	3.70984e-07	4.50764e-06
RCSD1	-0.909569	7.71349	3.74086e-07	4.54241e-06
DYNC1H1	1.03113	8.41184	3.75676e-07	4.55586e-06
S100P	-2.61327	6.97149	3.75625e-07	4.55586e-06
FCGR2B	2.18608	8.28698	3.76244e-07	4.55741e-06
SPAG9	1.1014	8.90281	3.76287e-07	4.55741e-06
BCAS4	-0.94712	6.21523	3.76666e-07	4.55908e-06
PHACTR2	1.07218	7.5182	3.76934e-07	4.55941e-06
EBPL	-0.80821	5.41969	3.77354e-07	4.56156e-06
AVPI1	1.0375	6.32753	3.78452e-07	4.57191e-06
IQGAP2	1.50122	8.533	3.78872e-07	4.57406e-06
SUPT5H	0.623986	7.60103	3.80933e-07	4.59601e-06
MYO10	1.17782	5.52103	3.8263e-07	4.61354e-06
PTPN12	0.946039	9.2272	3.83059e-07	4.61576e-06
PSMB5	1.14095	7.02468	3.85615e-07	4.6436e-06
MICAL1	0.787504	8.17254	3.89852e-07	4.69163e-06
FARP1	3.01751	6.25062	3.90562e-07	4.69718e-06
TMEM86B	-0.969041	6.01332	3.94913e-07	4.74649e-06
ZMYM3	1.11463	6.19949	3.96338e-07	4.76059e-06
CRTC3	-0.745705	8.49043	3.97535e-07	4.77193e-06
CTSW	-1.74662	7.87774	4.0108e-07	4.81143e-06
MMP25	-2.17245	6.95595	4.06419e-07	4.87239e-06
HEATR5A	0.781169	6.88759	4.06817e-07	4.87407e-06
CKAP5	1.39603	6.71814	4.07526e-07	4.87947e-06
TNFAIP8L2	-0.776054	6.22053	4.11747e-07	4.92688e-06
COPA	0.779596	9.1876	4.12276e-07	4.92697e-06
SLAIN1	-1.7066	7.04446	4.12265e-07	4.92697e-06
UBE3A	0.911926	7.26131	4.18534e-07	4.9986e-06
SDR42E1	-0.63581	5.14874	4.19656e-07	5.00883e-06
CLMN	1.20592	7.01885	4.20726e-07	5.01843e-06
DEF6	-0.738302	7.85689	4.23622e-07	5.04695e-06
MTMR2	1.13485	6.94183	4.23918e-07	5.04695e-06
PDE8A	1.62955	7.2693	4.23753e-07	5.04695e-06
TXLNB	1.10113	5.23508	4.27747e-07	5.08932e-06
FHL3	-1.37488	7.94079	4.28665e-07	5.09704e-06
SEPHS2	0.907128	8.09618	4.31371e-07	5.12599e-06
APOOL	1.16025	7.04476	4.3345e-07	5.14745e-06
ANKRD42	0.670613	6.35741	4.36961e-07	5.1859e-06
CLCN3	0.881253	6.3802	4.38112e-07	5.19629e-06
ARHGEF11	1.05695	7.41187	4.38916e-07	5.1993e-06
EHF	1.3492	5.65396	4.38659e-07	5.1993e-06
PPP1R14A	-0.638566	4.919	4.43537e-07	5.25074e-06
WNT10A	-0.818201	6.313	4.46815e-07	5.28624e-06
MTX2	1.14238	5.95891	4.47129e-07	5.28665e-06
ZDHHC18	-1.8891	8.45926	4.49044e-07	5.30596e-06
PIK3CB	1.08024	7.78014	4.51011e-07	5.32588e-06
CDC42	-0.55962	11.1481	4.55553e-07	5.37615e-06
GP6	-0.882192	5.43057	4.57393e-07	5.3945e-06
SUGT1	1.16147	5.41214	4.59862e-07	5.42024e-06
CD37	-0.944296	10.9133	4.61328e-07	5.43412e-06
VPS45	0.995619	8.01008	4.62629e-07	5.44606e-06
ASF1B	-0.935203	6.76014	4.67633e-07	5.50154e-06
TBCC	-1.05818	6.48251	4.70855e-07	5.53599e-06
EMP3	-1.04195	10.1114	4.71596e-07	5.54125e-06
PRPF31	0.695346	7.83458	4.7336e-07	5.55852e-06
E2F2	-1.05941	6.19133	4.78232e-07	5.60876e-06
PBDC1	1.36645	5.91007	4.78183e-07	5.60876e-06
TBC1D5	0.896606	6.9967	4.81622e-07	5.64502e-06
BCR	-0.960589	6.79442	4.83608e-07	5.66014e-06
CD3E	-1.98189	8.19641	4.83811e-07	5.66014e-06
PATL1	0.776739	9.57395	4.83764e-07	5.66014e-06
GMFB	1.20878	6.50239	4.85959e-07	5.68175e-06
TMEM106A	0.799809	8.20097	4.89634e-07	5.72118e-06
FKBP9	1.29214	5.96954	4.92322e-07	5.74903e-06
RAB11FIP4	-1.19207	6.5792	4.93856e-07	5.76338e-06
LYL1	-1.01691	7.33303	4.94949e-07	5.77257e-06
SLA2	-1.3683	6.85435	4.95989e-07	5.78113e-06
IFT122	1.09003	5.9431	4.96419e-07	5.78257e-06
FBXO11	0.584973	8.32537	4.97289e-07	5.78914e-06
SPON2	-1.44607	6.07304	4.98677e-07	5.80173e-06
LRRN1	-0.865598	5.26462	5.02708e-07	5.84143e-06
ODF3B	1.08277	6.59223	5.02538e-07	5.84143e-06
LBR	-1.05316	7.38166	5.04299e-07	5.85631e-06
FCHO1	-0.777613	6.73088	5.04865e-07	5.85929e-06
PNP	-0.839648	7.65624	5.05625e-07	5.8645e-06
FAM91A1	0.840349	8.01086	5.0706e-07	5.87478e-06
SPTB	-0.910437	5.63743	5.07133e-07	5.87478e-06
YIPF3	-0.905281	9.28554	5.08777e-07	5.89022e-06
SLFN11	1.24747	7.67884	5.09288e-07	5.89252e-06
MARCH1	0.800964	7.59508	5.10473e-07	5.90262e-06
TPRA1	0.815532	8.0775	5.10885e-07	5.90377e-06
EMC2	1.18735	5.74096	5.13804e-07	5.93388e-06
ATG14	0.949871	6.66969	5.16524e-07	5.96164e-06
SDC2	2.51932	6.28425	5.16978e-07	5.96323e-06
THOC1	1.22246	6.72123	5.2216e-07	6.01933e-06
CEBPE	-0.830795	5.29673	5.23056e-07	6.02232e-06
RSRC1	0.897144	6.15475	5.2286e-07	6.02232e-06
TBX21	-1.15484	6.91618	5.23495e-07	6.0237e-06
TENM1	-0.944512	5.65647	5.3408e-07	6.14175e-06
FAM98C	-0.653695	7.06916	5.34896e-07	6.14366e-06
POMP	1.02203	10.5179	5.34751e-07	6.14366e-06
FAM96A	1.79846	7.4565	5.37313e-07	6.16767e-06
DHX34	-0.887484	7.18647	5.40446e-07	6.19987e-06
QSOX2	-0.96196	6.73099	5.43068e-07	6.22616e-06
SNX10	1.12354	8.91639	5.45266e-07	6.24758e-06
C11orf74	0.83456	3.97448	5.51149e-07	6.31115e-06
ADD2	-0.810447	5.62239	5.57359e-07	6.3784e-06
LST1	-1.3358	10.2315	5.63297e-07	6.44245e-06
UPRT	0.947077	5.66654	5.67697e-07	6.48885e-06
FZD5	0.714316	6.19237	5.74077e-07	6.55781e-06
RPS6KA2	1.29253	6.40798	5.76424e-07	6.58064e-06
L3MBTL4	1.44852	5.45772	5.81144e-07	6.63052e-06
SIRPB1	-1.74635	9.00196	5.83163e-07	6.64953e-06
MED26	-0.91529	6.47225	5.85142e-07	6.66808e-06
ST6GALNAC2	-1.79197	7.94957	5.86151e-07	6.67555e-06
VAMP3	0.618402	9.40201	5.89503e-07	6.70968e-06
HMGCL	0.620305	6.46875	5.92149e-07	6.73574e-06
FAM228B	0.936234	4.80567	5.92984e-07	6.73713e-06
UBA52	-0.748716	12.1301	5.92668e-07	6.73713e-06
TLR3	1.89913	5.04669	6.08623e-07	6.91065e-06
TMC4	-0.698189	6.05082	6.13311e-07	6.9597e-06
BTBD11	-0.900394	5.37242	6.14737e-07	6.9717e-06
CCL3L1	2.51933	6.81199	6.1926e-07	7.01457e-06
CCL3L3	2.51933	6.81199	6.1926e-07	7.01457e-06
DOK2	-0.814743	8.3461	6.26238e-07	7.08088e-06
DUSP18	-0.912156	7.60676	6.26145e-07	7.08088e-06
EDNRB	1.26093	5.71102	6.2615e-07	7.08088e-06
COX6B1	-0.784177	7.59964	6.2688e-07	7.08389e-06
TNFRSF13C	-1.64716	7.02588	6.36742e-07	7.19103e-06
DVL3	0.707324	7.52709	6.37882e-07	7.19961e-06
VPS35	0.660943	8.80868	6.38722e-07	7.20478e-06
ITM2A	-1.52153	7.02497	6.4564e-07	7.27847e-06
KLF1	-1.59749	6.48178	6.47282e-07	7.29263e-06
EGLN2	-0.895009	7.88401	6.48826e-07	7.30567e-06
MFGE8	-0.833619	6.21119	6.55263e-07	7.37376e-06
DYRK1B	-0.810418	7.07177	6.6008e-07	7.41913e-06
MRM1	-0.630793	6.25175	6.59753e-07	7.41913e-06
FAM213B	0.969931	6.88827	6.61305e-07	7.42847e-06
CARNS1	-0.725684	6.08539	6.64365e-07	7.45841e-06
ACD	-0.73365	6.39381	6.66111e-07	7.47357e-06
MYL4	-1.64925	6.02109	6.74647e-07	7.56486e-06
RGS19	-1.28326	8.56851	6.75377e-07	7.56855e-06
FNDC3A	0.870576	8.54678	6.83659e-07	7.65682e-06
HS2ST1	1.10081	7.15052	6.85396e-07	7.67172e-06
CDKN2D	-0.925221	6.46459	6.95973e-07	7.78551e-06
GALNT10	-0.860517	7.52555	6.99039e-07	7.81518e-06
TMEM126B	1.18408	6.7064	7.02211e-07	7.84599e-06
BMF	0.941714	7.30084	7.12031e-07	7.95101e-06
TJP2	1.03791	5.98436	7.19401e-07	8.02857e-06
FXYD5	-1.10135	10.0785	7.23717e-07	8.07197e-06
LRRC39	2.96315	4.90651	7.251e-07	8.08262e-06
ANP32E	1.12373	6.23992	7.344e-07	8.18146e-06
KIR2DL2	-1.28744	4.86179	7.35004e-07	8.1816e-06
RARS	0.898376	7.28692	7.35279e-07	8.1816e-06
CCDC171	0.678409	4.05662	7.37013e-07	8.19309e-06
SLC25A42	-0.705013	6.3213	7.37178e-07	8.19309e-06
FAM104A	-1.01633	7.42201	7.42202e-07	8.24407e-06
ZNF341	-0.606097	6.33557	7.42909e-07	8.24708e-06
TRAF3	0.971388	8.44845	7.47159e-07	8.28938e-06
ANKRD37	1.20678	6.40157	7.49283e-07	8.30807e-06
ACBD3	0.716344	8.74076	7.5862e-07	8.40667e-06
TK2	0.959184	7.11664	7.66651e-07	8.49069e-06
RINL	-0.932005	6.63046	7.71036e-07	8.53424e-06
CYB5R1	0.976957	7.66033	7.72057e-07	8.54054e-06
SNX4	1.13277	5.98944	7.73179e-07	8.54795e-06
CENPP	1.00241	5.95311	7.78882e-07	8.60596e-06
FHL1	-1.35929	5.73307	7.91563e-07	8.74096e-06
PDE6G	1.14567	6.65114	8.01117e-07	8.8413e-06
NUTM2D	-1.05449	8.36466	8.01638e-07	8.84189e-06
THAP7	-0.806372	6.79325	8.07294e-07	8.89907e-06
ZER1	-1.25769	7.37792	8.10609e-07	8.9304e-06
ABCC3	2.01797	7.41847	8.20897e-07	9.03848e-06
IRF8	1.09267	9.22247	8.23862e-07	9.06584e-06
E2F6	0.975099	4.83006	8.2565e-07	9.08023e-06
RBM6	0.742158	7.17101	8.2976e-07	9.12012e-06
ITGB7	-1.33147	7.21861	8.36149e-07	9.185e-06
DMD	0.886529	4.50549	8.37903e-07	9.19892e-06
RAD51L3-RFFL	-0.592582	7.1193	8.39524e-07	9.21137e-06
TSEN34	-0.949483	7.01921	8.52403e-07	9.34725e-06
CD244	-1.49281	6.45995	8.55327e-07	9.37387e-06
UNC45A	0.571814	6.52438	8.57051e-07	9.38732e-06
TFAP4	-0.660297	5.97365	8.71787e-07	9.54318e-06
LEPR	0.957763	5.6711	8.72302e-07	9.5433e-06
CLEC16A	-0.621602	7.93623	8.75169e-07	9.56912e-06
SSFA2	0.725886	7.88348	8.7887e-07	9.60403e-06
ATL3	0.812492	7.49861	8.90158e-07	9.72176e-06
TGFB1	-0.809737	9.22269	9.00933e-07	9.83375e-06
DISC1	1.0562	7.18368	9.01697e-07	9.83641e-06
ANKFY1	0.762742	7.57825	9.05814e-07	9.8698e-06
LACE1	1.0488	5.62189	9.06325e-07	9.8698e-06
TP53INP1	-0.979467	8.50985	9.05879e-07	9.8698e-06
ST6GALNAC4	-1.67917	7.21357	9.08613e-07	9.88901e-06
CHST15	-1.12912	10.1132	9.16321e-07	9.96716e-06
RGS18	-1.67904	6.44647	9.29256e-07	1.0102e-05
JRK	-0.720631	6.32253	9.33318e-07	1.01404e-05
TRNAU1AP	0.645918	6.94837	9.42456e-07	1.02338e-05
ETF1	0.98928	7.17781	9.43543e-07	1.02397e-05
MAP2K3	-1.56756	7.51594	9.45e-07	1.02496e-05
CCR2	-1.63738	6.80527	9.48735e-07	1.02787e-05
LY96	1.93519	9.17409	9.48772e-07	1.02787e-05
NABP1	0.846549	9.4796	9.51574e-07	1.0299e-05
RFFL	-0.987065	8.59065	9.5173e-07	1.0299e-05
CLK2	0.725879	7.98362	9.52508e-07	1.03015e-05
POLDIP3	-0.585138	8.11944	9.58062e-07	1.03497e-05
TBC1D9	1.15622	7.5374	9.57518e-07	1.03497e-05
SSR1	0.828459	9.28745	9.62408e-07	1.03907e-05
ITK	-1.5644	8.05398	9.63827e-07	1.04001e-05
FAM13B	0.645705	7.61495	9.64838e-07	1.0405e-05
ZBTB49	-0.806978	7.138	9.65707e-07	1.04085e-05
KIF1BP	0.9541	5.79161	9.6686e-07	1.0415e-05
IL17B	-0.830859	6.18152	9.72444e-07	1.04691e-05
PUS7	0.860524	4.81971	9.73805e-07	1.04778e-05
AGMAT	-1.1956	6.05685	9.74695e-07	1.04814e-05
TMEM255A	2.33455	5.92981	9.79434e-07	1.05264e-05
C12orf45	0.973002	5.75799	9.82513e-07	1.05484e-05
MYO1D	1.86817	6.27104	9.82597e-07	1.05484e-05
SIAH2	-1.41016	8.15022	9.94228e-07	1.06672e-05
PTP4A3	-1.31818	7.81725	9.96884e-07	1.06896e-05
HMGXB3	0.853658	7.22896	9.98698e-07	1.0703e-05
SEMA4B	-1.19031	7.73763	1.00273e-06	1.07401e-05
CDK2AP2	-1.01638	7.14844	1.00493e-06	1.07576e-05
ZNF331	0.992651	5.88661	1.01159e-06	1.08228e-05
DDHD1	1.04127	8.89243	1.0178e-06	1.08831e-05
USP40	1.33646	5.59163	1.0199e-06	1.08993e-05
PAGR1	-0.625124	6.4605	1.02282e-06	1.09244e-05
FILIP1L	1.19221	5.38406	1.02628e-06	1.09552e-05
MOB1B	0.96998	6.5559	1.02699e-06	1.09565e-05
ADTRP	1.79542	5.9248	1.02875e-06	1.09691e-05
ACO1	1.64473	7.37628	1.03302e-06	1.10084e-05
TFCP2L1	1.62773	5.55308	1.03668e-06	1.10411e-05
RNASEH2C	-0.744321	7.8598	1.03927e-06	1.10626e-05
CDK5R1	-1.25319	6.05974	1.04296e-06	1.10955e-05
SPN	-1.6706	7.92015	1.05576e-06	1.12254e-05
FADD	-0.606622	6.43721	1.05765e-06	1.12392e-05
CCDC82	0.900007	7.13002	1.0754e-06	1.14182e-05
HBQ1	-1.25625	5.96953	1.0757e-06	1.14182e-05
ULK1	-0.821819	6.5996	1.09483e-06	1.16146e-05
PDGFD	-0.975612	5.11384	1.10016e-06	1.16646e-05
PHC3	-0.548252	9.50033	1.10865e-06	1.17481e-05
SYTL1	-0.823419	6.17482	1.1107e-06	1.17632e-05
BTLA	-1.83252	6.7618	1.11143e-06	1.17643e-05
ARPP19	0.986001	7.99353	1.11712e-06	1.1818e-05
IL27RA	-1.15282	6.98397	1.11783e-06	1.18189e-05
DUSP1	-2.19278	9.32474	1.11986e-06	1.18337e-05
RRBP1	0.956912	6.85383	1.12651e-06	1.18973e-05
CISD2	0.985638	6.92378	1.12756e-06	1.18998e-05
CLEC4C	-1.40141	4.8762	1.128e-06	1.18998e-05
EFHC2	-1.04835	4.57329	1.12965e-06	1.19038e-05
TRAF4	-0.643916	6.79354	1.12932e-06	1.19038e-05
CD3G	-1.97909	8.50776	1.13223e-06	1.19244e-05
NEDD4L	1.46148	6.09858	1.13561e-06	1.19534e-05
NUP107	1.00007	6.31629	1.13682e-06	1.19594e-05
RNF138	-0.635097	7.61414	1.14625e-06	1.20519e-05
BCS1L	1.07103	6.71703	1.15943e-06	1.21837e-05
ZNF552	-0.632179	4.67632	1.17855e-06	1.23778e-05
DUSP11	-0.584329	8.35222	1.17925e-06	1.23782e-05
EPB41	-1.5096	9.25327	1.18025e-06	1.23818e-05
MAP3K9	-0.533591	5.64942	1.1821e-06	1.23875e-05
MEI1	-0.942557	6.10789	1.18182e-06	1.23875e-05
KRTAP9-2	-1.14685	7.03331	1.18369e-06	1.23973e-05
NDUFA7	-0.821801	6.29233	1.20969e-06	1.26626e-05
CRYBB1	0.986133	5.39354	1.21111e-06	1.26634e-05
INPP5A	-1.08012	7.00119	1.21111e-06	1.26634e-05
FLOT2	-1.44488	8.51951	1.21598e-06	1.27072e-05
TNS1	2.01985	7.54145	1.21696e-06	1.27105e-05
SLC29A2	-0.775738	6.0593	1.22489e-06	1.27862e-05
TTC23	1.4724	5.70041	1.22966e-06	1.2829e-05
FBXL14	-0.630934	6.85824	1.23231e-06	1.28425e-05
HOMER3	0.876736	6.45369	1.23232e-06	1.28425e-05
MAP2K7	-0.647701	6.69627	1.23618e-06	1.28757e-05
SPATA12	0.912659	5.25962	1.24371e-06	1.29469e-05
CKAP4	-1.1975	5.82365	1.24554e-06	1.29588e-05
SLC4A7	1.31467	7.399	1.24709e-06	1.29678e-05
USP20	-0.642326	6.64519	1.25426e-06	1.30352e-05
FAM220A	-0.637758	7.64147	1.25645e-06	1.30507e-05
RHOF	-0.739326	7.65775	1.26164e-06	1.30975e-05
RP13-582O9.6	-0.663012	6.41486	1.26577e-06	1.31332e-05
TLE4	-1.21495	8.66245	1.27512e-06	1.32229e-05
HESX1	0.593206	3.94526	1.27804e-06	1.32459e-05
ACAT1	1.28373	5.88809	1.27997e-06	1.32514e-05
WIPF1	-0.650579	10.2534	1.27932e-06	1.32514e-05
CLEC5A	2.40886	5.63147	1.28086e-06	1.32534e-05
SLC19A1	-1.26803	7.30888	1.28237e-06	1.32617e-05
EXOC6B	1.4164	6.3723	1.29924e-06	1.34288e-05
ITM2C	-0.954774	8.24269	1.3081e-06	1.3513e-05
HSD17B12	1.22425	7.41416	1.31307e-06	1.35569e-05
ITGA1	1.18719	5.18361	1.31482e-06	1.35596e-05
RAB9A	0.698548	7.02103	1.31549e-06	1.35596e-05
RBM28	0.708713	5.88279	1.31416e-06	1.35596e-05
FAM8A1	-1.41267	8.4836	1.32638e-06	1.36645e-05
CDKN1C	-0.701035	5.94094	1.32778e-06	1.36714e-05
MFAP5	1.21185	4.89264	1.33093e-06	1.36964e-05
JAM3	-0.789602	5.15266	1.34141e-06	1.37968e-05
ARNTL2	1.65902	4.42098	1.34641e-06	1.38331e-05
NATD1	-1.09714	6.96415	1.34611e-06	1.38331e-05
CECR1	1.49474	8.83601	1.34721e-06	1.38338e-05
SNRK	-1.06375	9.04969	1.35326e-06	1.38808e-05
TCF3	-0.541685	7.7613	1.35318e-06	1.38808e-05
STX18	1.04635	7.85436	1.35463e-06	1.38874e-05
S100A6	-0.889361	6.38123	1.35833e-06	1.39178e-05
PITPNM2	-0.760455	5.71048	1.36423e-06	1.39707e-05
ARHGAP5	1.31602	6.29587	1.37078e-06	1.40249e-05
HRH2	-2.00615	9.03106	1.37101e-06	1.40249e-05
PFKFB2	0.980304	7.251	1.37575e-06	1.40594e-05
SLC47A1	2.85254	5.93826	1.37588e-06	1.40594e-05
EZH2	0.941912	6.46541	1.37916e-06	1.40837e-05
IFI27	3.97269	5.99273	1.37975e-06	1.40837e-05
NUP214	-0.55154	8.3596	1.38256e-06	1.41048e-05
COPG2	1.06797	5.981	1.38443e-06	1.41162e-05
TMEM192	1.14658	5.89866	1.39106e-06	1.41762e-05
GTF2F2	0.790665	6.69992	1.39222e-06	1.41804e-05
AP3D1	0.66187	8.16409	1.39551e-06	1.42062e-05
ACPP	-1.51354	6.73265	1.39719e-06	1.42157e-05
THEM6	-0.60838	6.41539	1.40869e-06	1.43249e-05
PPARA	0.712738	6.49162	1.41017e-06	1.43323e-05
ITM2B	-0.538388	11.2031	1.41771e-06	1.44012e-05
NR3C2	-0.957077	5.08833	1.4197e-06	1.44136e-05
PFKFB3	1.65253	9.13724	1.42108e-06	1.44199e-05
ELOVL5	-0.810465	9.15755	1.42425e-06	1.44444e-05
CCNY	-0.754905	8.40368	1.43278e-06	1.45153e-05
SMAD6	0.855058	4.41327	1.43239e-06	1.45153e-05
RIMKLB	1.07011	6.11698	1.43636e-06	1.45437e-05
ZDHHC12	-0.944381	8.28878	1.44424e-06	1.46157e-05
GMPR	-2.67362	7.80394	1.44641e-06	1.46298e-05
ZMYM4	0.830346	8.10131	1.45412e-06	1.46999e-05
TRAF3IP2	-0.895882	6.84594	1.45791e-06	1.47304e-05
PLEK	1.08349	10.0344	1.46893e-06	1.48337e-05
FCMR	-2.1288	8.84793	1.47301e-06	1.48665e-05
HAL	-2.06483	7.19416	1.47375e-06	1.48665e-05
AAED1	1.46793	6.79034	1.47513e-06	1.48706e-05
HIST1H1E	-0.838824	10.9228	1.47573e-06	1.48706e-05
CUL5	0.924721	8.18469	1.48342e-06	1.49401e-05
PSMD11	0.877183	7.46911	1.48836e-06	1.49819e-05
SKAP1	-1.68315	7.11383	1.49912e-06	1.50822e-05
SAP30	0.936202	6.91243	1.50193e-06	1.51025e-05
WRAP53	-0.653073	5.8212	1.50332e-06	1.51084e-05
FAM210B	-2.31388	7.84543	1.5069e-06	1.51363e-05
EPHB6	-0.725176	5.91713	1.50949e-06	1.51543e-05
METTL1	1.49233	5.94566	1.51379e-06	1.51894e-05
DMWD	-0.901446	5.92364	1.51689e-06	1.52124e-05
TMEM252	-0.914204	5.00349	1.5231e-06	1.52665e-05
ZNF592	-0.688494	8.47084	1.53223e-06	1.53499e-05
KLHL5	0.957962	7.67685	1.53965e-06	1.5416e-05
FAM213A	1.65924	5.41474	1.54196e-06	1.54273e-05
UBR5	0.783202	7.22665	1.5424e-06	1.54273e-05
CACUL1	0.558015	8.81729	1.55043e-06	1.54993e-05
CD74	0.675684	11.704	1.55404e-06	1.55267e-05
KIAA1841	0.953049	5.43176	1.5548e-06	1.55267e-05
M1AP	0.82585	5.31486	1.55706e-06	1.55328e-05
ZNF746	-0.770872	7.68063	1.55684e-06	1.55328e-05
LINGO3	-0.857758	5.47622	1.5662e-06	1.56158e-05
CA1	-3.56778	7.05978	1.57207e-06	1.56659e-05
PAFAH2	-0.590827	7.03918	1.57321e-06	1.56691e-05
PPP2R5C	-0.705756	7.98071	1.59856e-06	1.59132e-05
CEP350	0.774453	7.84342	1.60566e-06	1.59754e-05
STRADB	-2.01426	9.28771	1.60693e-06	1.59797e-05
PRPF39	0.777868	6.18128	1.61039e-06	1.60056e-05
PIGA	1.33684	6.7011	1.61551e-06	1.60481e-05
TIMM22	-0.969314	7.18172	1.62052e-06	1.60894e-05
SP4	-0.788811	7.42427	1.65312e-06	1.64044e-05
BCL11B	-1.28799	7.48092	1.66603e-06	1.65238e-05
RAPGEF2	1.08145	7.27577	1.67043e-06	1.65588e-05
PBRM1	0.725052	8.43582	1.67409e-06	1.65863e-05
KIAA1257	-1.0577	6.22448	1.67715e-06	1.6608e-05
BANF1	-0.852329	7.95833	1.68051e-06	1.66324e-05
DOT1L	0.878524	7.54279	1.68226e-06	1.66324e-05
FMNL3	0.859319	7.70747	1.68219e-06	1.66324e-05
SRSF8	-1.10204	7.54561	1.68575e-06	1.66582e-05
ITPRIPL2	0.637709	6.61625	1.68764e-06	1.66682e-05
FAM214B	-0.973968	7.98061	1.70569e-06	1.68289e-05
TRDMT1	-0.610802	5.85108	1.70534e-06	1.68289e-05
C14orf159	-0.957869	8.2824	1.72443e-06	1.70049e-05
ZNF124	1.13874	4.91296	1.72755e-06	1.70268e-05
FRRS1	2.86897	6.25007	1.72878e-06	1.703e-05
DHRS3	1.44614	7.18974	1.73282e-06	1.70609e-05
MFSD7	0.976161	7.05927	1.73597e-06	1.7083e-05
PGM3	0.69389	6.78036	1.73716e-06	1.70859e-05
OPA1	0.68108	7.35223	1.73866e-06	1.70917e-05
NLRP6	-1.24847	6.2079	1.73986e-06	1.70946e-05
ADGRE5	-1.05914	9.66254	1.74699e-06	1.71441e-05
GINS1	1.28514	5.27348	1.74694e-06	1.71441e-05
REEP3	1.0344	7.31089	1.74762e-06	1.71441e-05
S100A11	-0.601008	9.17343	1.75391e-06	1.71969e-05
ANKS6	-0.557427	4.90879	1.75848e-06	1.72328e-05
SPATA13	-0.69752	7.32417	1.75985e-06	1.72373e-05
MAVS	-0.782748	7.57156	1.76114e-06	1.72409e-05
CTNS	0.985577	6.34057	1.76575e-06	1.72771e-05
APOC2	2.42678	6.4781	1.77093e-06	1.73146e-05
OR2A1	-0.692751	6.01744	1.77141e-06	1.73146e-05
C5orf63	-1.05227	5.63542	1.77429e-06	1.73338e-05
MACROD2	-1.00123	4.51104	1.78397e-06	1.74193e-05
NINJ2	-1.34858	7.45083	1.79591e-06	1.75268e-05
AKNA	-1.15445	8.69163	1.80552e-06	1.76115e-05
IMPACT	1.43141	6.72324	1.80708e-06	1.76176e-05
ACSL6	-0.797831	5.497	1.81168e-06	1.76534e-05
KRTCAP2	-1.01909	9.11572	1.83752e-06	1.7896e-05
RNF10	-1.17864	8.71962	1.84159e-06	1.79263e-05
PAPSS1	0.997921	6.96931	1.84388e-06	1.79301e-05
RALGPS1	-0.787125	5.99927	1.8432e-06	1.79301e-05
ERO1A	1.22501	9.08868	1.84566e-06	1.79382e-05
RABEP1	0.925688	7.51585	1.85595e-06	1.80289e-05
PLAA	0.687395	7.50913	1.85705e-06	1.80304e-05
C9orf64	0.747734	5.61803	1.86363e-06	1.8085e-05
ACBD5	0.800684	6.64263	1.8648e-06	1.8087e-05
HLA-DQB1	1.24387	9.31717	1.86936e-06	1.81191e-05
WDSUB1	1.02527	5.77228	1.87002e-06	1.81191e-05
GTF2F1	0.734029	7.33289	1.87111e-06	1.81204e-05
SLC7A6	-1.14441	8.05281	1.88131e-06	1.82098e-05
RARA	-1.31298	7.81772	1.88295e-06	1.82163e-05
HDAC6	0.667436	6.81934	1.88572e-06	1.82338e-05
GCNT7	-0.67007	4.56827	1.89943e-06	1.8357e-05
TAL1	-1.26409	4.82232	1.90099e-06	1.83627e-05
ZBTB16	-1.05169	5.9509	1.9045e-06	1.83872e-05
P2RY10	-1.73784	6.94598	1.91148e-06	1.84451e-05
CALR	0.793976	10.9622	1.92183e-06	1.85355e-05
CXCR2	-2.7015	8.02111	1.92981e-06	1.86029e-05
GUCD1	-1.02055	8.42306	1.94429e-06	1.8733e-05
COPS2	1.37645	8.58888	1.9469e-06	1.8739e-05
PPP2R5A	-0.901403	7.72922	1.94607e-06	1.8739e-05
TIFAB	1.11677	5.91769	1.94995e-06	1.87588e-05
TSPO2	-0.745751	5.06172	1.95598e-06	1.88072e-05
PAICS	1.08337	6.77264	1.95746e-06	1.8812e-05
SASH1	1.08391	6.12281	1.96942e-06	1.89173e-05
BACE2	-1.20862	5.47433	1.9968e-06	1.91705e-05
ACKR1	-1.32735	5.21822	2.00083e-06	1.91994e-05
SEPT3	0.768412	5.70223	2.00269e-06	1.92075e-05
TTK	1.01494	4.03638	2.00539e-06	1.92236e-05
MTHFD1	1.40717	6.56111	2.01287e-06	1.92856e-05
PANK4	-0.548032	6.89848	2.01647e-06	1.93103e-05
TRAPPC3	0.631007	8.56625	2.02814e-06	1.94122e-05
GUK1	-1.45832	8.9419	2.03356e-06	1.94542e-05
DTWD2	0.745208	7.00961	2.04837e-06	1.9586e-05
SELL	-2.24401	10.9296	2.05289e-06	1.96193e-05
MGAM	-2.90189	7.88811	2.05575e-06	1.96367e-05
CCL24	1.14802	4.58667	2.06071e-06	1.96741e-05
PAXBP1	0.886167	7.10189	2.06399e-06	1.96955e-05
MYO9A	0.91366	6.39033	2.07175e-06	1.97595e-05
FCF1	0.764671	7.87675	2.07349e-06	1.97661e-05
ANKRD22	2.81415	6.42921	2.07923e-06	1.98109e-05
TRIM28	0.662864	8.21508	2.09522e-06	1.99532e-05
RACGAP1	1.16632	5.90847	2.10531e-06	2.00392e-05
ATXN2L	0.571347	7.8253	2.10993e-06	2.00731e-05
MARS2	-0.903688	6.43223	2.11211e-06	2.00837e-05
SEC23B	0.609232	8.07253	2.11775e-06	2.01271e-05
SEC63	0.73727	8.31664	2.11969e-06	2.01354e-05
SPATC1L	-0.601601	5.34301	2.12618e-06	2.01869e-05
POU2F2	-1.00457	7.3073	2.12803e-06	2.01944e-05
LACTB2	0.952447	6.26032	2.13501e-06	2.02504e-05
ATXN7L1	-0.597958	7.13487	2.13708e-06	2.02599e-05
EIF2B5	0.576683	6.41599	2.16136e-06	2.04798e-05
ANOS1	1.72634	5.53589	2.18569e-06	2.06999e-05
C16orf62	0.679384	7.77662	2.18745e-06	2.07063e-05
ST7	0.783505	5.53934	2.2083e-06	2.08932e-05
SLC6A6	-1.01259	10.0229	2.22529e-06	2.10397e-05
XXbac-BPG181M17.5	1.17593	10.4108	2.22602e-06	2.10397e-05
[truncated: 16,895 more rows]

## Sheet: mucoid_vs_serous
gene	logFC	AveExpr	P.Value	adj.P.Val
SLC40A1	-2.58818	8.30583	1.77236e-11	3.34869e-07
IGF1	-2.9036	6.38498	5.73138e-11	5.41443e-07
AXL	-1.6805	6.32574	1.38565e-10	8.72683e-07
PIK3R3	-1.6309	5.38599	1.66297e-09	7.85504e-06
CXCL12	-2.18433	6.91633	2.86903e-09	1.08415e-05
FGR	1.41022	9.33517	3.6657e-09	1.15433e-05
F13A1	-2.22859	7.53112	5.38987e-09	1.4548e-05
KCNJ10	-1.81509	5.03715	1.21315e-08	2.86515e-05
MS4A6A	-1.69259	9.61119	1.63712e-08	3.43687e-05
AOAH	-1.1213	9.91335	4.38825e-08	7.48614e-05
C1QA	-1.82995	7.18985	4.24005e-08	7.48614e-05
CMKLR1	-1.55345	8.38553	5.62387e-08	7.48614e-05
GIMAP5	-1.50061	9.33954	5.38848e-08	7.48614e-05
UBD	-1.66318	5.35541	5.94327e-08	7.48614e-05
ZFP90	-1.19623	6.97408	4.90303e-08	7.48614e-05
ITGA5	1.34977	9.20328	6.71368e-08	7.92801e-05
AP2A2	-1.33389	7.48082	8.23732e-08	8.64643e-05
IL2RA	-2.11154	7.71207	7.96886e-08	8.64643e-05
MS4A4E	-2.34011	5.94754	8.74555e-08	8.69675e-05
C1QC	-1.70862	7.6169	9.83423e-08	9.2904e-05
MPEG1	-0.940961	10.6145	1.50706e-07	0.000129429
TXNDC16	-0.836697	5.02264	1.49325e-07	0.000129429
GIMAP1-GIMAP5	-1.46961	9.15519	2.1278e-07	0.000167511
STON2	-1.23361	5.69652	2.0684e-07	0.000167511
TMIGD3	-2.10419	5.8259	2.39417e-07	0.000180942
PDK4	-1.83449	6.91796	2.54066e-07	0.000184628
CD163L1	-1.47367	5.42731	2.71993e-07	0.000189908
WWP1	-1.43364	8.22273	2.81434e-07	0.000189908
CD209	-1.84946	6.62475	2.9849e-07	0.000194471
SLFN12	-0.958741	5.58761	3.59997e-07	0.000226726
SEPP1	-2.9602	6.95723	3.73868e-07	0.000227866
CABLES1	-1.5204	5.24215	4.66772e-07	0.000267248
SLC38A2	0.73048	10.2547	4.61299e-07	0.000267248
FOLR2	-2.44763	7.61153	5.11158e-07	0.000284053
TDRKH	-0.901742	5.85602	5.59662e-07	0.000302122
MAN1C1	-1.34376	6.56366	5.81171e-07	0.000305018
C1QB	-1.68369	7.45348	6.78986e-07	0.000346723
GIMAP8	-0.90249	6.3926	7.09657e-07	0.000352849
FUCA1	-2.4259	7.89692	7.58649e-07	0.000363956
HLA-DOA	-1.52577	8.35769	7.89784e-07	0.000363956
SDC3	-2.19243	6.90253	7.75146e-07	0.000363956
FGL2	-1.31756	9.95738	8.66319e-07	0.00038972
APPL2	-0.947998	7.32075	9.11822e-07	0.00040065
TMEM26	-1.45863	4.83642	9.36948e-07	0.000402334
KIAA1147	-1.3197	7.88241	1.15238e-06	0.000477577
PRAM1	1.2849	6.91277	1.16272e-06	0.000477577
NEK3	-0.981418	5.37137	1.1963e-06	0.000480913
CXCL11	-2.50615	5.23943	1.33206e-06	0.000524332
BAG3	1.4389	6.37046	1.47633e-06	0.00053034
ITGA9	-1.03582	5.77294	1.49133e-06	0.00053034
MLLT3	-1.25365	6.9931	1.51417e-06	0.00053034
MPP5	-1.02784	5.74177	1.51574e-06	0.00053034
PDGFC	-1.56853	5.50569	1.42293e-06	0.00053034
TBCD	-0.734057	7.56512	1.44942e-06	0.00053034
PLXDC1	-1.433	7.09408	1.60145e-06	0.000540317
PRMT9	-0.767892	6.04147	1.59148e-06	0.000540317
ITGA1	-1.32721	5.18361	1.72263e-06	0.000571008
SPTLC3	-1.87953	5.30147	2.15014e-06	0.000700425
BTBD19	1.07032	6.28868	2.23929e-06	0.000705151
SPIC	-2.46325	3.81179	2.20222e-06	0.000705151
GIMAP1	-1.45164	7.55326	2.32706e-06	0.000720778
TCIRG1	0.858275	9.54353	2.52315e-06	0.000768911
GPR174	-2.10445	7.77201	3.10753e-06	0.000931963
PPP1R12C	0.576557	6.99475	3.30257e-06	0.000972412
SH3BP2	0.853231	8.67315	3.34534e-06	0.000972412
NUMB	1.06477	10.2179	3.75632e-06	0.00107533
SLC6A6	1.10922	10.0229	3.92148e-06	0.00110586
LDLR	1.12223	6.23354	4.17221e-06	0.00115926
MVB12B	-0.974509	7.40214	4.77749e-06	0.0013082
ADORA3	-2.3358	7.43329	5.0959e-06	0.00134191
ATP13A3	0.959191	8.59679	5.31052e-06	0.00134191
CCL5	-1.2592	10.3294	5.13925e-06	0.00134191
FASLG	-1.36864	6.55805	5.36672e-06	0.00134191
MRC1	-1.69723	6.05123	5.39776e-06	0.00134191
RP11-404P21.8	0.686827	5.57442	5.09513e-06	0.00134191
SLC25A30	-0.860508	6.21825	5.1937e-06	0.00134191
SLCO2B1	-1.38382	6.67131	5.77198e-06	0.00141631
TTF2	-0.951618	5.26517	6.26061e-06	0.00151651
ITSN1	-1.39639	6.89714	6.36133e-06	0.0015214
RGL1	-1.01182	7.47394	6.75086e-06	0.00158446
UBASH3B	0.896128	7.4584	6.79268e-06	0.00158446
GEM	1.14986	4.68584	6.90115e-06	0.00159013
LECT1	0.616083	4.79257	7.09604e-06	0.00161533
PLIN5	0.986041	7.04631	7.28658e-06	0.00163896
KCNN4	1.20691	6.72902	7.48501e-06	0.00166378
ANKRD27	-0.661551	7.26878	7.66372e-06	0.0016837
CRYZ	-1.53335	7.31463	7.92063e-06	0.00172014
VCAM1	-1.48906	4.72726	8.80223e-06	0.00188988
IRS2	1.04512	6.89832	9.07679e-06	0.00192693
ZFP14	-1.09193	5.23078	9.51479e-06	0.00199747
ZNF331	-0.968458	5.88661	9.99551e-06	0.00207533
CD82	1.01261	8.48947	1.01197e-05	0.00207828
AP1B1	-0.937115	8.29901	1.04434e-05	0.00209912
CD200R1	-2.13049	6.59381	1.03723e-05	0.00209912
GAS6	-0.898648	6.32389	1.07315e-05	0.00213433
CYP2U1	-0.712409	5.84072	1.10689e-05	0.0021785
SPINK1	2.01611	4.42914	1.12654e-05	0.00219431
VPS54	-0.898687	5.52503	1.17594e-05	0.00224427
ZNF609	-0.581505	6.70812	1.17506e-05	0.00224427
DHX58	-0.754468	5.96375	1.21856e-05	0.00226219
SLC1A2	1.41769	5.00259	1.21315e-05	0.00226219
SPATS2L	-0.879416	6.16742	1.22125e-05	0.00226219
ST8SIA1	-1.04893	5.14635	1.24901e-05	0.00229114
SOCS6	-1.00973	6.29737	1.26664e-05	0.00230115
MT-ND6	1.52733	8.09482	1.31326e-05	0.00234083
TFDP2	-1.20942	6.82825	1.30987e-05	0.00234083
VPS37C	0.713002	7.18717	1.35215e-05	0.00238763
BAALC	0.987185	5.48867	1.38244e-05	0.00238948
DDX19B	-0.603705	7.06363	1.39634e-05	0.00238948
FMO4	-1.18117	5.5706	1.38445e-05	0.00238948
ITM2C	-0.924003	8.24269	1.40379e-05	0.00238948
PLK3	1.37338	7.57475	1.41845e-05	0.00239288
SPHK1	1.06792	6.87385	1.44404e-05	0.00240609
ZNF316	1.08382	6.89991	1.45176e-05	0.00240609
CLIC2	-0.795099	6.6509	1.46837e-05	0.00241247
SERPINE1	1.45056	5.45927	1.48641e-05	0.00242106
AMZ1	0.923076	5.63873	1.61963e-05	0.00260855
NMB	0.604457	4.85714	1.62913e-05	0.00260855
SLFN12L	-1.48549	7.15787	1.69542e-05	0.00269188
KIT	-1.45696	5.10389	1.74024e-05	0.00274001
MSI2	-0.809767	7.19863	1.80684e-05	0.00280177
RGPD4	1.44126	5.60614	1.80912e-05	0.00280177
MGAT4A	-0.953207	8.9184	1.87149e-05	0.00283481
SRGAP3	-0.984467	6.52991	1.84655e-05	0.00283481
TCN2	-1.33003	7.43235	1.87547e-05	0.00283481
NEK1	-1.00671	6.31534	1.90177e-05	0.00283596
ZNF740	-0.61435	6.74868	1.90625e-05	0.00283596
CXCL9	-3.31081	6.41585	1.94349e-05	0.00286878
HECTD2	-0.928788	4.79733	1.99909e-05	0.00292798
HRSP12	-1.19143	5.15479	2.06094e-05	0.00297449
ZNF513	0.494043	7.60291	2.06234e-05	0.00297449
CCL13	-1.68639	5.253	2.15128e-05	0.00301068
CLUAP1	-0.681173	4.97395	2.14525e-05	0.00301068
MAS1	0.846558	4.10782	2.13643e-05	0.00301068
TAMM41	-0.934035	7.29889	2.16711e-05	0.00301068
TDP1	-0.609624	7.04808	2.15086e-05	0.00301068
CCDC17	0.74587	6.24931	2.34593e-05	0.00302064
CCDC170	-0.831218	5.38957	2.19594e-05	0.00302064
CCDC91	-0.829742	7.15376	2.34215e-05	0.00302064
CD302	-0.885204	9.63573	2.35596e-05	0.00302064
CD96	-1.49037	8.28323	2.22733e-05	0.00302064
CSPP1	-0.797283	5.35021	2.3981e-05	0.00302064
GIGYF1	0.510511	6.51441	2.26283e-05	0.00302064
IQGAP2	-1.29867	8.533	2.2503e-05	0.00302064
IRF8	-0.992688	9.22247	2.2207e-05	0.00302064
KRT81	0.623921	5.32072	2.39492e-05	0.00302064
PEX3	-1.03008	6.89043	2.34187e-05	0.00302064
PRR29	0.589806	5.36059	2.36059e-05	0.00302064
RP11-277P12.6	-2.18667	5.6327	2.38189e-05	0.00302064
SNURF	-1.07623	8.44788	2.34174e-05	0.00302064
IZUMO1R	0.46062	4.99237	2.44447e-05	0.00305867
SLC22A1	1.29915	5.68289	2.47706e-05	0.00307906
ZNF280D	-0.875914	7.31746	2.51176e-05	0.00310178
BNC2	-1.80606	6.12308	2.53175e-05	0.00310616
FLT1	1.53663	5.53028	2.6441e-05	0.00322307
CHST15	1.01808	10.1132	2.6822e-05	0.00324856
MCPH1	-0.701548	6.92496	2.71215e-05	0.00326391
AP3M1	-0.568054	8.7309	2.80698e-05	0.00333554
RP11-529K1.3	-0.622526	7.22402	2.804e-05	0.00333554
NLRP6	1.16822	6.2079	2.82545e-05	0.0033365
SEL1L3	-1.27466	8.26858	2.85966e-05	0.00335592
CHST7	1.51475	6.04512	3.02114e-05	0.00348057
CLEC10A	-1.47616	6.55975	3.00641e-05	0.00348057
LRRCC1	-1.11227	4.96502	3.01159e-05	0.00348057
HTR2B	-1.46833	4.98481	3.09945e-05	0.00354916
SNX11	-0.504812	7.84362	3.12196e-05	0.00355339
C1orf162	-0.847203	9.46626	3.16955e-05	0.00358596
TTBK2	-0.803951	6.70691	3.2033e-05	0.00360256
ADSSL1	-1.37981	5.75997	3.33181e-05	0.00361982
C1orf186	-1.33684	5.90045	3.35275e-05	0.00361982
CYP27B1	1.18213	6.1022	3.27973e-05	0.00361982
DHX57	-0.552554	5.92865	3.31181e-05	0.00361982
RARRES1	-1.44602	5.68335	3.34713e-05	0.00361982
RP1-179P9.3	-0.885062	5.77253	3.28674e-05	0.00361982
UBE3A	-0.771995	7.26131	3.24045e-05	0.00361982
PRKCH	-0.982957	8.49002	3.37525e-05	0.00362341
KLRC3	-2.25189	5.87122	3.39926e-05	0.00362857
DBP	-0.990081	7.4994	3.43511e-05	0.00364623
INADL	-1.24277	6.1489	3.45609e-05	0.00364801
FER	-0.939237	5.61703	3.47746e-05	0.00365018
EIF2B3	-1.04547	6.26611	3.56756e-05	0.00369653
KLRK1	-1.93499	8.62888	3.56605e-05	0.00369653
LANCL1	-1.02599	7.29534	3.58031e-05	0.00369653
IL32	-1.57276	8.98037	3.67806e-05	0.00377681
CPED1	-1.01811	6.25735	3.73786e-05	0.00379694
ITGAX	0.958781	10.4211	3.73456e-05	0.00379694
ENPP2	-1.35607	7.57418	3.77886e-05	0.00381806
BMI1	-0.646555	8.38667	3.92456e-05	0.00391454
PLAUR	0.962378	10.3672	3.92739e-05	0.00391454
TSEN2	-0.740546	6.24306	3.9365e-05	0.00391454
AKAP11	-1.00664	6.81547	4.14573e-05	0.00405852
FANCM	-0.515827	4.12247	4.11673e-05	0.00405852
HSPA6	1.79405	7.06417	4.13904e-05	0.00405852
CTD-3088G3.8	1.68143	7.33674	4.32607e-05	0.00415362
DRC7	0.544213	5.33316	4.33081e-05	0.00415362
LGALS3BP	-1.20292	7.37228	4.30878e-05	0.00415362
PAPLN	1.02084	5.81924	4.32545e-05	0.00415362
NFATC2	-1.23009	7.83032	4.37897e-05	0.0041725
PTGDR	-1.79817	7.53339	4.39466e-05	0.0041725
ZNF580	0.546451	6.96351	4.46318e-05	0.00421636
APOBR	0.982362	7.07788	4.50445e-05	0.00423418
CLN3	0.630341	8.15035	4.63113e-05	0.00430076
SDC2	2.10079	6.28425	4.64356e-05	0.00430076
ZNF420	-0.861471	5.78217	4.63431e-05	0.00430076
TCF12	-0.90855	8.93536	4.68801e-05	0.00432074
CD74	-0.60288	11.704	4.74518e-05	0.0043522
CRYBB2	0.428952	5.48538	4.79581e-05	0.00437739
PPFIBP2	-0.764311	7.05855	4.92683e-05	0.00444693
THUMPD1	-0.832091	6.28673	4.9426e-05	0.00444693
ZMYND12	-0.501817	4.83405	4.93402e-05	0.00444693
FASTKD2	-0.838772	5.36029	5.0203e-05	0.00449543
C2orf44	-0.672251	6.13878	5.12581e-05	0.00453616
SNRPN	-0.914147	7.96646	5.09375e-05	0.00453616
TBC1D5	-0.738461	6.9967	5.13781e-05	0.00453616
ESF1	-0.964388	5.09723	5.17959e-05	0.00455033
PIM1	0.988153	9.51937	5.20203e-05	0.00455033
ANKRD26	-0.835591	5.80849	5.2357e-05	0.00455868
CFB	-0.657792	5.65277	5.26291e-05	0.00456135
CARS	0.462428	6.95417	5.33939e-05	0.0046065
PARL	-0.725801	6.61919	5.42091e-05	0.00465557
HDAC4	0.949458	7.77965	5.44817e-05	0.00465782
KLRC4-KLRK1	-1.88278	8.22598	5.58828e-05	0.00475608
ARL4C	-0.852504	7.80036	5.64528e-05	0.00478305
GRIN2A	0.461837	4.59851	5.67485e-05	0.00478663
NT5DC1	-1.05316	6.48843	5.78331e-05	0.00480552
RAB42	-1.69405	6.29484	5.79897e-05	0.00480552
SLCO4A1	1.66195	6.11182	5.76601e-05	0.00480552
TPD52	-0.954794	6.93729	5.77247e-05	0.00480552
IGFBP4	-0.751196	7.14786	5.86075e-05	0.0048355
SESN1	-1.18358	7.11294	5.96699e-05	0.00490175
AKR1B1	-1.21175	9.59556	6.14645e-05	0.00498416
EXOC6B	-1.22399	6.3723	6.13164e-05	0.00498416
FOXRED2	-0.91371	5.9918	6.09586e-05	0.00498416
PECR	-0.774619	5.64268	6.21236e-05	0.00499474
ZNF195	-0.707877	4.99096	6.20479e-05	0.00499474
DDX20	-0.562129	5.97439	6.34124e-05	0.0050017
N4BP2L1	-0.81493	7.60696	6.28557e-05	0.0050017
RTCB	-0.798585	7.73257	6.30294e-05	0.0050017
SLC18B1	-1.82755	7.73258	6.26496e-05	0.0050017
TG	0.764239	5.2609	6.35338e-05	0.0050017
GPR155	-1.00386	7.74502	6.45085e-05	0.00503646
ZNF780B	-0.766378	6.4469	6.44102e-05	0.00503646
MYADM	1.04251	9.31892	6.50404e-05	0.00504914
ZNF568	-0.571041	5.4079	6.52053e-05	0.00504914
ZSCAN26	-0.866716	6.3756	6.6355e-05	0.00511719
PMS1	-0.896854	6.11588	6.66989e-05	0.0051228
ACAT2	1.04969	5.67432	6.75983e-05	0.00512352
C12orf29	-1.00758	6.25214	6.77655e-05	0.00512352
C5orf22	-0.776207	7.67719	6.91489e-05	0.00512352
CGB8	-1.36101	8.91868	6.84553e-05	0.00512352
COG6	-0.942352	6.30219	6.77499e-05	0.00512352
DOCK5	1.39766	8.66268	6.86794e-05	0.00512352
IL1RN	2.12985	8.64176	6.88393e-05	0.00512352
OXNAD1	-0.95189	7.77167	6.90447e-05	0.00512352
TRIM14	-1.12068	7.76556	6.78891e-05	0.00512352
ME1	-1.82097	6.0929	6.95396e-05	0.00513235
FAM213B	0.793216	6.88827	7.15333e-05	0.00515987
FKTN	-0.898733	5.2943	7.15528e-05	0.00515987
HACD3	-1.36329	6.50418	7.02161e-05	0.00515987
IMMP1L	-0.965167	4.88898	7.09739e-05	0.00515987
KCP	0.804336	6.22677	7.20972e-05	0.00515987
LONRF3	0.724973	5.93364	7.10103e-05	0.00515987
PDCD1LG2	-0.847996	6.39583	7.18308e-05	0.00515987
ST3GAL4	1.13224	6.52521	7.16374e-05	0.00515987
COX4I2	0.494213	5.52439	7.36253e-05	0.00524935
ERRFI1	-0.877892	5.67271	7.40266e-05	0.00525812
DDX5	-0.530882	10.075	7.44925e-05	0.00527139
CD38	-1.2422	8.00584	7.52317e-05	0.00530383
DISP1	-0.703657	6.22429	7.58928e-05	0.00533055
PARP6	0.563826	8.10071	7.6274e-05	0.00533748
ABCB7	-0.76873	6.85216	7.71861e-05	0.00534196
HMG20A	-0.730874	7.00395	7.71423e-05	0.00534196
RHOBTB1	-1.04638	5.69709	7.66974e-05	0.00534196
CCDC66	-0.948015	5.59666	7.81397e-05	0.00535184
DAO	0.520135	4.20582	7.86528e-05	0.00535184
LRRC70	1.92117	5.10152	7.84641e-05	0.00535184
MAML2	0.809247	8.47811	7.85016e-05	0.00535184
PEAK1	-0.689678	7.1762	7.87452e-05	0.00535184
RABEP1	-0.801356	7.51585	7.9605e-05	0.00539089
SPAG16	-0.820242	5.17019	8.00146e-05	0.00539927
APOBEC3G	-1.09407	9.38649	8.20169e-05	0.00543657
CEP83	-0.889274	5.73602	8.18562e-05	0.00543657
EPHX3	0.481264	5.20115	8.22938e-05	0.00543657
ITGA7	1.1069	5.53558	8.14948e-05	0.00543657
RAB9A	-0.589955	7.02103	8.20388e-05	0.00543657
URI1	-0.969372	8.154	8.1835e-05	0.00543657
SERPINF1	-1.47183	7.46076	8.28987e-05	0.00544312
THEMIS	-1.47499	6.3862	8.29692e-05	0.00544312
EPS15	-0.668343	8.18328	8.57544e-05	0.00560638
ANKDD1A	0.619671	6.97062	8.6223e-05	0.00561133
CBX1	-0.957985	7.86554	8.64241e-05	0.00561133
AASDH	-0.560377	5.57033	8.70278e-05	0.00561195
SNX6	-0.632707	8.97806	8.67664e-05	0.00561195
ZNF630	-0.58631	4.95575	8.78662e-05	0.00564675
APEX2	-0.497942	6.1405	8.86277e-05	0.00564783
CNTLN	-0.989436	5.5426	8.89763e-05	0.00564783
MMP7	3.56536	5.31207	8.82358e-05	0.00564783
SEMA6B	1.6307	5.69349	8.93776e-05	0.00564783
ZRSR2	-1.05659	6.09512	8.91118e-05	0.00564783
BIVM	-0.961519	5.24874	8.99672e-05	0.00565539
OSBPL9	-0.635176	8.26793	9.0096e-05	0.00565539
HCFC2	-0.853193	6.1789	9.04957e-05	0.00566168
CTSC	-0.845888	10.0464	9.08278e-05	0.00566278
XXbac-BPG116M5.17	-1.00153	6.04819	9.11128e-05	0.00566278
HGS	0.503444	7.56604	9.28248e-05	0.0057075
PIK3IP1	-0.969241	7.91196	9.30406e-05	0.0057075
TERT	0.530996	5.69464	9.29952e-05	0.0057075
VASP	1.02168	8.6243	9.2919e-05	0.0057075
CARF	-0.761591	6.76526	9.33432e-05	0.00570753
IKZF2	-0.986177	6.54055	9.45142e-05	0.00576049
CLCF1	0.408604	6.68803	9.69962e-05	0.00587387
SYNJ2BP	-0.638304	7.07235	9.66979e-05	0.00587387
HMGA1	0.49896	7.57616	0.00010038	0.0060303
RTTN	-0.968133	6.12377	9.99046e-05	0.0060303
SLC9A9	-0.955695	8.22803	0.000100537	0.0060303
KLHDC1	-0.958944	6.45809	0.000101079	0.0060436
NCF2	0.866952	10.6004	0.000102433	0.00608605
PRKACB	-1.26731	9.38259	0.000102155	0.00608605
STARD13	-0.713091	5.84527	0.000103491	0.00612966
CAMKMT	-0.782511	5.66119	0.000106104	0.00624809
HMGN3	-0.999628	6.71666	0.000106306	0.00624809
KIF21A	-0.854038	4.60401	0.000106483	0.00624809
ZNF566	-0.71636	4.0152	0.000106998	0.00625891
CMTR2	-0.650976	7.1439	0.000107493	0.00626329
PHACTR2	-0.818738	7.5182	0.000107736	0.00626329
CCDC93	0.656196	8.51006	0.000111967	0.00633386
CHN2	-0.747372	7.32185	0.000111393	0.00633386
FADS3	0.633671	6.58308	0.000110544	0.00633386
GPALPP1	-0.630306	6.6782	0.000109632	0.00633386
PGAP3	-0.663521	6.65894	0.000111717	0.00633386
RAB12	-0.768741	8.26099	0.00011111	0.00633386
RNF115	-0.478713	7.98352	0.000111193	0.00633386
SUPT3H	-0.696915	5.91887	0.000111837	0.00633386
ZNF619	-0.459341	5.33584	0.00011111	0.00633386
KCTD12	-0.638892	8.98404	0.000114125	0.00643663
C5orf63	-0.880841	5.63542	0.000114893	0.00644148
GIMAP2	-1.14633	6.67548	0.000114618	0.00644148
MBD6	0.942136	7.91246	0.000117511	0.00656882
NRIP1	-0.690451	7.62467	0.000117964	0.00657465
B9D2	0.845589	6.59679	0.000119397	0.00663496
AQP12A	0.638007	7.1802	0.000120764	0.00663907
BTBD2	-0.610139	8.21296	0.000122461	0.00663907
KIFAP3	-0.747022	7.1257	0.00012191	0.00663907
MYBPH	0.780253	5.58074	0.000119822	0.00663907
ORC5	-0.947205	6.9686	0.000120203	0.00663907
PARP1	-0.946457	6.73794	0.000122985	0.00663907
PIBF1	-0.777897	6.44533	0.000122967	0.00663907
PNPO	-1.00939	7.3398	0.000122739	0.00663907
SLC46A3	-0.989693	7.88408	0.000121937	0.00663907
TFB1M	-0.858976	6.57489	0.00012168	0.00663907
CASD1	-0.929772	7.03818	0.00012402	0.00665692
TMEM62	-0.969582	7.25188	0.000123691	0.00665692
TGFBR1	0.502904	8.84577	0.00012452	0.00666483
MTX2	-0.870165	5.95891	0.000125427	0.00668112
TNFRSF10D	1.24754	6.88112	0.000125532	0.00668112
CCT6A	-0.649598	7.4923	0.000126092	0.00669206
REXO2	-0.772059	6.29196	0.000128178	0.0067797
SIGLEC1	-1.53729	6.79237	0.00012846	0.0067797
C5orf42	-0.924799	5.53536	0.000129485	0.00678348
COPG2	-0.87084	5.981	0.000129473	0.00678348
ECI2	-0.783059	6.45326	0.000129768	0.00678348
SUV39H2	-0.796328	4.33261	0.000129968	0.00678348
ASTE1	-0.768914	5.98502	0.000132266	0.00679251
BHLHE40	1.04736	8.12784	0.000131388	0.00679251
CRABP2	1.42125	4.91755	0.000131542	0.00679251
FBXW2	-0.428874	7.91242	0.000131062	0.00679251
GH2	0.746226	5.75195	0.000132298	0.00679251
ZKSCAN4	-0.60371	6.0167	0.00013175	0.00679251
CD86	-0.904794	8.76396	0.000133351	0.00682798
MPI	-0.518074	8.29689	0.000135363	0.00690738
ZNF729	0.814489	4.37078	0.000135632	0.00690738
HSF2	-0.765678	5.9964	0.000136434	0.00692955
RAB26	0.592998	5.92894	0.000136973	0.00693824
TMEM177	-0.471939	5.94941	0.000137478	0.00694521
ZMYND11	-0.816998	6.87854	0.000138707	0.0069886
ARHGEF18	-0.643989	7.82943	0.000139122	0.00699088
ACADSB	-0.940825	5.449	0.000139554	0.00699398
EFCAB11	-0.604742	5.66045	0.000141992	0.00708143
SH3YL1	-0.870142	6.96932	0.000142048	0.00708143
CCDC171	-0.527055	4.05662	0.000142813	0.00708219
TEFM	-0.757894	6.24608	0.000142634	0.00708219
PHF6	-0.778725	6.46821	0.000143419	0.00709363
ABHD16B	0.545169	5.95817	0.000146614	0.00709603
API5	-0.562441	8.57707	0.000146714	0.00709603
CARNMT1	-0.616997	6.27556	0.000144667	0.00709603
CRYL1	-0.999253	6.52773	0.000146848	0.00709603
CTD-2207O23.3	-0.593207	7.95261	0.00014523	0.00709603
KIAA0319	0.935599	4.82467	0.000146584	0.00709603
LEO1	-0.600318	6.04307	0.000145528	0.00709603
NDP	0.615351	4.37001	0.000146261	0.00709603
TRAF3IP2	0.726105	6.84594	0.000144369	0.00709603
PER3	-0.847708	6.23259	0.000147748	0.00712131
CD3D	-1.63871	8.25258	0.000148512	0.00713994
SLC41A1	-0.453101	6.63688	0.00014919	0.00715431
ZNF442	-0.547497	5.31707	0.00014968	0.00715965
PRR5	-0.809449	7.16277	0.000150556	0.00716527
SH3GLB1	0.68173	8.45986	0.000150333	0.00716527
ABCC5	-1.14949	7.8271	0.000152601	0.00723954
ZNF184	-1.01339	6.07142	0.000152883	0.00723954
CCND2	-0.871532	7.73413	0.000154181	0.00728274
FLRT2	0.953167	5.2836	0.000155185	0.00730394
MIOS	-0.597535	7.38772	0.000155403	0.00730394
TMEM2	-0.621349	7.65046	0.000156479	0.00733625
FAM179B	-0.609732	6.1807	0.000156985	0.00734176
MAF	-0.878944	8.00014	0.000157982	0.00737014
TK2	-0.739736	7.11664	0.000159872	0.00743993
ST20-MTHFS	0.847923	7.74455	0.00016092	0.00747033
ARHGEF9	-0.776168	6.98381	0.000161708	0.00748547
ZNF786	-0.801278	6.4487	0.000162039	0.00748547
AHNAK2	0.82482	5.47573	0.000162853	0.00749164
C11orf52	0.655959	4.5981	0.000162965	0.00749164
FAM13A	-0.981298	6.49205	0.000166141	0.00757866
IFNL3	0.559856	6.45585	0.000165995	0.00757866
KCNH7	0.532674	4.37	0.000166274	0.00757866
TNFSF14	1.09246	7.3351	0.000166463	0.00757866
IDH1	-0.945257	7.51127	0.000167214	0.00759456
GLT8D2	0.416335	3.77688	0.000169241	0.00759697
RAC2	0.730012	9.46036	0.00016849	0.00759697
SLC43A3	0.731483	8.69758	0.000169026	0.00759697
TBC1D2	0.719429	8.31847	0.000167778	0.00759697
UBTD1	0.480768	6.17595	0.000169277	0.00759697
EVI5	-0.727674	6.23964	0.000169898	0.00760675
CRHBP	-0.68094	4.83375	0.000170415	0.00761185
DLG1	-0.631495	7.3897	0.000171072	0.00762321
DAP3	-0.567243	7.58571	0.0001727	0.00763762
GTF3C3	-0.878515	6.51383	0.0001721	0.00763762
HIST1H3I	-1.15948	10.3485	0.000173013	0.00763762
ZNF426	-0.75946	6.82597	0.000172712	0.00763762
CEP290	-1.0459	5.17825	0.000174985	0.00767093
SRPK2	-0.545902	7.70566	0.00017473	0.00767093
STX4	0.532414	8.01455	0.000174613	0.00767093
ATP11C	-0.791376	7.38306	0.000179104	0.00769335
CAPS2	-0.75446	4.59977	0.000177014	0.00769335
CREBL2	-0.694519	9.78122	0.00017613	0.00769335
CTD-2140B24.4	-0.667594	5.55808	0.000178874	0.00769335
HIBADH	-0.664346	6.79903	0.000177955	0.00769335
KIFC3	1.01795	5.89526	0.000179568	0.00769335
MYO7A	-0.592429	5.83156	0.000179264	0.00769335
SCAMP1	-0.733113	7.19817	0.000177153	0.00769335
SPTSSA	-0.486925	6.90291	0.000176362	0.00769335
SUN1	-0.655177	7.41395	0.000177576	0.00769335
UCP2	-0.748327	10.6056	0.000180381	0.00769562
YTHDC2	-0.873708	7.02136	0.000180436	0.00769562
TMEM229B	-0.769437	6.39498	0.000181576	0.00772677
COX11	-0.793857	6.12946	0.000186994	0.00786506
MIF4GD	-0.715359	6.77744	0.000187998	0.00786506
MTX3	-0.781634	5.415	0.000187428	0.00786506
NDFIP1	-0.686534	7.72866	0.000185998	0.00786506
NLRP12	1.15963	7.55862	0.000186595	0.00786506
RBBP9	-0.625103	6.97999	0.000188155	0.00786506
SPRED1	-1.26673	7.34899	0.000185251	0.00786506
TBC1D12	-1.01802	5.72069	0.00018688	0.00786506
C5AR1	1.21967	8.86076	0.000188778	0.00787366
C10orf62	0.398236	5.01962	0.00018961	0.00789096
CFAP97	-0.75818	7.23811	0.000191507	0.00793496
HPCAL1	0.811253	8.73873	0.000191499	0.00793496
MAN1A2	-0.707289	7.48694	0.000192363	0.00795297
STARD7	-0.783061	9.13634	0.000192919	0.00795853
GSTT1	0.923388	5.67586	0.000193531	0.00796637
DYRK3	0.903964	4.31419	0.00019415	0.00797452
APOBEC3D	-0.83151	7.93744	0.000197655	0.00802595
CD160	-1.27483	6.60066	0.000196944	0.00802595
ELMSAN1	0.551402	6.85966	0.000196634	0.00802595
INSIG1	0.933447	7.94425	0.000197951	0.00802595
MS4A2	-1.41472	4.16632	0.000197303	0.00802595
ZC3H6	-0.524239	7.17386	0.000197473	0.00802595
KDM4A	-0.402277	7.09619	0.000199256	0.00806153
C12orf4	-0.955545	7.35235	0.000199805	0.0080665
PPP1R3B	1.23939	6.40871	0.000201772	0.00811382
XPO1	-0.614146	7.85808	0.000201836	0.00811382
F3	1.03482	4.64914	0.000202267	0.00811389
TRAF5	-0.995812	7.86929	0.000203384	0.0081414
METTL6	-0.735378	6.61063	0.000204191	0.00815642
MFSD1	-0.812459	9.18463	0.000205729	0.0082005
EI24	-0.679858	8.01687	0.000206569	0.008202
ZNF25	-0.801718	6.46521	0.000206635	0.008202
C1orf54	-0.947586	4.74089	0.00020813	0.00820351
LIX1L	-0.450655	7.82316	0.000207809	0.00820351
SLC22A23	-0.904143	6.85144	0.000208711	0.00820351
TC2N	-1.49173	8.86148	0.000207411	0.00820351
UBASH3A	-0.909486	7.07279	0.000208843	0.00820351
SLC18A2	-0.842182	5.53095	0.000209766	0.00820564
WWP2	0.744387	8.06918	0.000209553	0.00820564
C3orf20	0.500693	4.92942	0.000211234	0.00822899
ZNF644	-0.684789	7.71237	0.000210906	0.00822899
ADGRE2	1.5278	9.92714	0.000215307	0.0082577
AQP9	1.69734	11.0006	0.000215528	0.0082577
AURKAIP1	0.5095	7.27117	0.000218964	0.0082577
CD4	-0.982523	9.03026	0.000214302	0.0082577
EOMES	-1.11869	6.75895	0.00021416	0.0082577
LARP4	-0.65519	7.19158	0.000218571	0.0082577
MTR	-0.708987	7.60985	0.000215804	0.0082577
NBEAL2	0.802908	8.53063	0.000216865	0.0082577
OR6K3	0.532873	4.54602	0.000214623	0.0082577
PDLIM5	0.45745	7.38882	0.000215191	0.0082577
PELI2	0.921882	6.48649	0.000218892	0.0082577
QRFP	0.532466	7.14212	0.000212532	0.0082577
SAMD3	-1.21285	7.19126	0.000218487	0.0082577
TNFRSF21	-0.922366	6.97808	0.000218412	0.0082577
XPA	-0.684715	6.73636	0.000217774	0.0082577
ZMYM3	-0.802853	6.19949	0.000218261	0.0082577
AHCYL2	-0.544835	7.4617	0.000221625	0.0082895
MED6	-0.530285	7.4072	0.000221608	0.0082895
MFI2	0.698047	5.74116	0.000222808	0.0082895
PHC2	0.887063	7.41226	0.000222878	0.0082895
POLR3E	-0.592485	7.52838	0.000222724	0.0082895
TIMP1	1.07472	9.67571	0.000221622	0.0082895
VPS9D1	1.07372	6.7986	0.0002227	0.0082895
ELK4	-0.756068	8.33824	0.00022343	0.0082937
GRAP2	-1.08999	7.36664	0.000226683	0.00836769
NUFIP1	-0.641145	4.62824	0.000226737	0.00836769
TCEAL3	0.665685	5.98608	0.000226752	0.00836769
URGCP	-0.620682	5.93272	0.000227227	0.00836886
C15orf41	-0.66823	6.3012	0.000227744	0.00837159
GAST	0.551344	5.6317	0.00022904	0.00838391
NAP1L4	-0.588733	7.76302	0.00022941	0.00838391
PITPNC1	-0.590207	8.86075	0.000228701	0.00838391
MYT1	0.476917	5.97228	0.000231288	0.00843619
MMAA	-0.592267	6.0288	0.000232173	0.00844537
SH2D1A	-1.34745	6.21533	0.000232433	0.00844537
DZIP3	-1.05217	6.03747	0.000234317	0.00849748
CHD6	-0.702924	7.23793	0.000235061	0.00850027
PDE6G	-0.856058	6.65114	0.000235294	0.00850027
ABCC4	-0.812598	6.24643	0.000237661	0.0085694
AGPAT5	-0.855295	6.89676	0.000251107	0.00858624
ATF3	0.870834	5.40232	0.000241792	0.00858624
ATG14	-0.688321	6.66969	0.000244279	0.00858624
BIRC2	0.587865	7.91365	0.000252241	0.00858624
CHI3L1	2.02647	9.80246	0.000252946	0.00858624
CNTRL	-0.728534	6.63582	0.00024561	0.00858624
COG5	-0.812274	8.72123	0.000244003	0.00858624
CPVL	-0.950146	7.6168	0.000248615	0.00858624
CRBN	-0.565837	7.82515	0.000244957	0.00858624
CXCL10	-2.67863	7.21489	0.000248754	0.00858624
GALT	-0.591539	7.97674	0.000241489	0.00858624
GCM1	0.991807	4.78576	0.000249178	0.00858624
GOPC	-0.8603	6.81866	0.000247926	0.00858624
GPR157	0.69326	6.8431	0.000253124	0.00858624
GRAMD3	-0.591209	5.70988	0.000249821	0.00858624
HADH	-0.920617	6.55358	0.000252292	0.00858624
HSPA1B	1.69242	7.96102	0.000243103	0.00858624
HTRA3	0.528065	5.18408	0.000242925	0.00858624
IL2RB	-1.08472	8.51915	0.000243293	0.00858624
LEP	-1.29402	6.18993	0.000247	0.00858624
LILRB3	1.02509	9.55889	0.000252777	0.00858624
LIPT1	-0.719246	5.78135	0.000249989	0.00858624
LPAR2	0.581774	7.28748	0.00024525	0.00858624
MMP11	0.466711	5.15953	0.000244171	0.00858624
PKM	0.568715	9.4163	0.000240873	0.00858624
PLCG1	-1.00039	7.35728	0.000244121	0.00858624
PLIN4	0.730136	5.83933	0.000239467	0.00858624
PRM3	0.545228	5.47431	0.000249898	0.00858624
PTGR2	-0.995977	4.92909	0.000248383	0.00858624
RBMS2	-0.969003	6.38123	0.000243431	0.00858624
SLC22A4	1.57224	6.71171	0.000250412	0.00858624
STAB1	-0.895855	7.36433	0.000251329	0.00858624
ZNF91	-0.950549	5.71768	0.000247842	0.00858624
GZMK	-1.52366	6.6633	0.000253622	0.00858768
APLF	-0.531033	5.82629	0.000254228	0.00859281
DCLRE1A	-0.642692	4.75429	0.000255433	0.00861814
GABARAPL2	0.791746	9.62272	0.000258056	0.0086911
JAKMIP2	1.44786	5.71015	0.000258519	0.00869121
GLCE	-0.745822	6.2517	0.000260717	0.00871856
HSD17B8	-0.572535	5.92113	0.000259825	0.00871856
RAPGEFL1	1.03843	5.0074	0.000260519	0.00871856
CAMKK1	0.807374	5.46361	0.000262507	0.00876291
AKAP7	-0.801896	5.07433	0.000263237	0.00877179
ZNF518A	-0.670277	6.42563	0.000263945	0.00877988
IFT140	0.542254	5.96667	0.000264638	0.00878746
EXOC2	-0.705983	7.15232	0.000266102	0.00882057
CROCC2	0.437625	6.02924	0.000268226	0.00883056
FGF17	0.470438	5.25404	0.000268425	0.00883056
GCFC2	-0.68603	6.16786	0.000268268	0.00883056
NKX1-2	0.55526	5.93885	0.00026874	0.00883056
QPRT	-0.709622	5.10877	0.000268498	0.00883056
AK3	-0.880751	7.43623	0.000270311	0.00886678
CCNC	-0.880245	6.41568	0.00027098	0.00887331
TESPA1	-1.01968	8.5483	0.000271808	0.00888501
ABLIM3	-0.879324	5.79701	0.000273009	0.0088935
SSTR2	0.558731	4.582	0.000272635	0.0088935
PLP2	0.612834	9.38904	0.000274979	0.00894225
MFF	-0.574201	8.62335	0.000278744	0.00904911
LILRA6	1.05906	9.46038	0.000279558	0.00905998
CIRBP	-0.490455	9.28252	0.000280056	0.00906059
ULK2	-0.605136	6.61552	0.000280667	0.00906482
ZNF358	-0.812626	7.00259	0.000281197	0.00906645
GMPS	-0.685441	7.72277	0.000283684	0.00913104
C9orf85	-0.615069	7.0086	0.000284321	0.00913597
ZNF33B	-0.739651	5.99245	0.000287282	0.00921547
GPX6	0.450144	4.86951	0.00028899	0.0092447
SKP2	-0.771999	7.56996	0.000289172	0.0092447
GNGT2	-0.656031	4.77044	0.000289895	0.00925214
SPATA7	-0.973478	4.95593	0.000290659	0.00926091
ATP8B4	-0.759706	7.2018	0.000291636	0.00927638
VPS36	-0.686308	7.50311	0.000292882	0.00930036
UTP15	-0.760056	5.66819	0.000293498	0.0093043
MYBPC3	0.725028	5.64461	0.00029741	0.00941251
GLMN	-0.705787	4.94332	0.000298463	0.00943003
DHX29	-0.698992	6.8217	0.000299766	0.00944098
RHNO1	-0.667243	7.97581	0.000299809	0.00944098
IQSEC1	0.635654	9.23897	0.000300865	0.00945848
LTF	1.47652	5.33891	0.000301818	0.00947267
SKAP1	-1.27857	7.11383	0.00030359	0.00951249
ABTB2	0.611706	5.41095	0.000304675	0.00951939
SPDYA	0.714761	4.1704	0.000304818	0.00951939
HLA-DPB1	-0.680149	11.4269	0.000305416	0.00952234
CPA3	-1.89533	6.28667	0.000307515	0.00954053
NAAA	-0.73274	8.66052	0.000307276	0.00954053
PTMA	0.939091	6.7267	0.000307172	0.00954053
SLC39A13	0.493625	6.97089	0.000308424	0.00955305
C1orf61	0.972055	4.84413	0.000309721	0.00957561
MAFF	0.713204	6.98698	0.000310166	0.00957561
ZNF704	-0.554786	4.80068	0.000312145	0.009621
ARAP3	1.31787	6.30027	0.000316448	0.0097005
CDK14	1.04086	6.77019	0.000316828	0.0097005
FUT2	0.60666	4.77965	0.000315589	0.0097005
TLCD2	0.652611	5.32659	0.000317292	0.0097005
UBALD2	0.871978	10.5073	0.00031625	0.0097005
MAP4K4	1.07188	7.76885	0.000317891	0.00970311
XKR7	0.579536	4.58546	0.000318549	0.00970752
CEACAM5	0.481306	4.46106	0.000320718	0.00973985
MED21	-0.61101	7.59458	0.000320458	0.00973985
OR6N2	0.51826	4.66455	0.000321156	0.00973985
CCDC180	-0.439176	4.97098	0.000323556	0.00978122
NHLRC2	-0.633164	7.58466	0.000323157	0.00978122
RAP2B	-0.859792	8.47524	0.000324702	0.0098002
CD58	0.871041	9.01995	0.000325998	0.00982361
REM2	0.883505	6.11221	0.000327896	0.00986508
SFMBT1	-0.619049	6.03862	0.000328693	0.00987332
TMEM163	0.53431	5.17296	0.000329603	0.00988495
ZHX1	-0.666975	6.1231	0.00033073	0.00990302
RASSF4	-0.915245	8.02947	0.000332135	0.00992936
AKTIP	-0.672901	6.74898	0.000332847	0.00993493
RBM41	-0.60588	5.36125	0.000333902	0.0099507
CPSF4	-0.479945	6.7692	0.000335948	0.00996252
SLFN13	-1.0432	6.80205	0.000336079	0.00996252
TPSB2	-1.27565	6.8862	0.000335583	0.00996252
ZNF248	-0.873889	5.89136	0.000336408	0.00996252
AHSA2	-0.707023	7.51747	0.000338466	0.00999216
HIST1H4E	-1.18324	9.33159	0.000338011	0.00999216
DCTD	-0.659511	7.62589	0.000341361	0.0100619
MBP	0.542328	7.46672	0.000342371	0.010076
BBX	-0.593918	7.23677	0.000343437	0.0100916
PDLIM7	1.28011	7.1934	0.000344808	0.0101083
SSBP2	-0.680812	8.26938	0.000345075	0.0101083
CFL2	-0.865503	5.65619	0.000349191	0.0101366
CPSF6	-0.643897	7.8571	0.00035175	0.0101366
KPNA5	-0.815584	6.52029	0.000351435	0.0101366
LMF1	-0.584313	7.14297	0.000350451	0.0101366
NELL2	-1.26588	6.52012	0.000350534	0.0101366
NFIA	-1.13165	6.37018	0.000348235	0.0101366
NPL	-0.819375	10.0349	0.000349381	0.0101366
RAD54B	-0.618784	5.32823	0.000352442	0.0101366
RBM6	-0.536042	7.17101	0.000348067	0.0101366
SYNCRIP	-0.588471	8.80409	0.000347629	0.0101366
ZIC5	0.358003	5.15668	0.000351151	0.0101366
ZNF532	-0.941106	6.45233	0.00035248	0.0101366
OSBPL1A	-0.967505	6.85127	0.000353808	0.0101593
CCRL2	1.61668	7.94827	0.000355169	0.0101675
LFNG	0.528917	7.56286	0.000354957	0.0101675
C15orf48	2.18448	5.80173	0.000357145	0.0102053
MYBL1	-1.1781	6.74733	0.000358011	0.0102053
POLR3K	-0.741927	7.77641	0.000358108	0.0102053
DTWD2	-0.568538	7.00961	0.000359964	0.0102427
CDV3	-0.502517	9.66491	0.000361408	0.0102683
ARHGAP18	-0.806306	7.51166	0.000362648	0.0102751
CENPC	-0.840497	7.21087	0.000364757	0.0102751
FHIT	-0.804514	6.27637	0.00036491	0.0102751
IFI44	-1.39474	6.72257	0.000363962	0.0102751
LILRB5	-1.1198	5.33606	0.000363239	0.0102751
NARS2	-1.06853	6.45215	0.000363902	0.0102751
ZMYM1	-0.51817	5.40405	0.000366266	0.010298
CETP	-0.638196	5.10783	0.000371568	0.0103003
DAPK3	0.42016	6.69729	0.000367829	0.0103003
GATM	-1.30599	7.23794	0.000369479	0.0103003
MTF2	-0.647214	6.77917	0.0003718	0.0103003
PAPD4	-0.478873	9.93749	0.000370699	0.0103003
PLEKHB1	-0.691498	5.43071	0.000371241	0.0103003
TRIM32	-1.06171	5.70206	0.000368618	0.0103003
TRMT44	-0.66141	6.63469	0.000370505	0.0103003
UPP1	0.713764	7.12757	0.000368306	0.0103003
WDR75	-0.838942	7.63304	0.00036921	0.0103003
FURIN	0.826698	7.90685	0.000374104	0.0103489
ARHGEF6	-0.753742	7.76967	0.000375256	0.0103656
ANKAR	-0.776373	5.61476	0.000380553	0.0104874
GOSR2	-0.673434	8.13925	0.000381885	0.0104874
PYHIN1	-1.56918	7.78327	0.000381803	0.0104874
TMEM37	-1.24868	6.10287	0.000381515	0.0104874
RPS6KA1	0.518967	8.81611	0.000383053	0.0105042
PLSCR2	0.868158	3.70375	0.000387115	0.0106002
CLEC1A	0.480222	6.38615	0.000389679	0.0106499
ZNF280B	-0.693202	6.19813	0.000390058	0.0106499
BTRC	-0.669309	6.82468	0.000391187	0.01065
CYB5R4	0.73158	7.71933	0.000391149	0.01065
CEP85L	-0.764012	6.32532	0.000393386	0.0106944
PHLDA2	0.483463	5.94397	0.000394306	0.0107041
CLCN5	-0.506932	5.17045	0.000397841	0.0107383
KCNJ5	-1.64703	5.90524	0.000397602	0.0107383
TRIM40	0.359622	5.58167	0.000396878	0.0107383
ZFP82	-0.470723	5.27097	0.000396742	0.0107383
CLCC1	-0.815981	6.86537	0.000400931	0.0107495
GIPC3	0.544005	5.76111	0.00040012	0.0107495
LDLRAD4	-0.332762	6.55752	0.000401101	0.0107495
TTC4	-0.452224	6.30202	0.00040051	0.0107495
VPS50	-0.75555	5.85502	0.000399558	0.0107495
SRFBP1	-0.670009	6.4476	0.000402649	0.0107757
CROT	-0.878925	5.45604	0.000406179	0.0108548
ZMYM4	-0.612227	8.10131	0.000407934	0.0108709
ZNF260	-1.11595	6.40069	0.000407629	0.0108709
AGPAT6	0.664262	8.5056	0.000409089	0.0108711
ZBTB14	-0.849273	7.45554	0.000408769	0.0108711
C5orf28	-0.579414	4.77296	0.000411168	0.0108957
PTPN4	-0.974429	7.10271	0.000410784	0.0108957
CECR1	-1.0956	8.83601	0.000412226	0.0109084
CD3G	-1.43383	8.50776	0.000414487	0.0109376
TNFSF8	-0.880616	8.415	0.000414041	0.0109376
DFNB31	0.922475	5.79314	0.000416981	0.0109881
CPT1A	-0.666128	6.92419	0.000417716	0.0109921
PRELID2	-0.693805	3.80961	0.000421098	0.0110657
PTPN12	0.639514	9.2272	0.000422645	0.0110909
BPIFA3	0.401793	4.7571	0.000424303	0.011119
EHBP1	-0.699682	6.20372	0.000425681	0.0111396
ARNT2	1.19442	4.91125	0.000428363	0.0111691
C1orf189	0.711051	4.51051	0.000428582	0.0111691
RHBDD1	-0.79142	7.88438	0.000428474	0.0111691
TMEM200A	-0.556861	4.2777	0.000429857	0.0111869
NIP7	-0.558831	7.15528	0.000431365	0.0111874
RPAP2	-0.704982	7.53431	0.000431652	0.0111874
RTN4IP1	-0.765931	5.34204	0.000431041	0.0111874
TUBGCP5	-0.98941	6.03585	0.000432909	0.0112046
WRN	-0.843064	6.28823	0.000433894	0.0112148
C19orf35	0.845328	6.85629	0.000436499	0.0112228
FAN1	-0.816245	5.7128	0.000435265	0.0112228
SLC36A2	0.487725	4.91366	0.000436581	0.0112228
ST3GAL3	-0.615457	6.51793	0.000436247	0.0112228
COPS6	-0.524638	7.57593	0.00043946	0.0112815
ICE2	-0.938924	7.407	0.000441979	0.0112848
LZTS3	0.389027	5.45835	0.00044089	0.0112848
MLH3	-0.540827	6.21153	0.000441918	0.0112848
SPIN1	-0.795409	8.09718	0.00044182	0.0112848
AGXT	0.454749	5.27236	0.000445304	0.0113177
C9orf152	0.516482	4.51822	0.000448403	0.0113177
CIITA	-0.975996	9.18734	0.000445625	0.0113177
HM13	0.552764	9.0433	0.000446676	0.0113177
HNRNPA1L2	-1.18616	4.29964	0.00044962	0.0113177
INVS	-0.525469	6.31843	0.000449856	0.0113177
IPO7	-0.798585	8.86872	0.000449119	0.0113177
IPO9	-0.453571	7.49	0.000447878	0.0113177
SLC9A8	1.07046	8.56333	0.00044713	0.0113177
WBSCR22	-0.580213	7.82688	0.000449009	0.0113177
ZNF780A	-0.620857	6.04723	0.000443962	0.0113177
SBNO2	0.994073	9.49225	0.000450636	0.0113222
CEPT1	-0.453284	8.93648	0.000451807	0.0113366
AGGF1	-0.524888	7.37952	0.000453324	0.0113445
BBS9	-0.582464	6.26944	0.000453053	0.0113445
SLC25A40	0.555398	8.38603	0.000454105	0.011349
NOXRED1	0.491164	5.20786	0.000455606	0.0113715
KCTD3	-0.853449	5.31709	0.000456604	0.0113806
MNT	0.418888	7.30353	0.000457176	0.0113806
PACRGL	-0.833552	6.53948	0.000460389	0.0114305
ZMAT1	-0.950234	6.51464	0.000459855	0.0114305
CCDC14	-0.903288	7.62758	0.000461754	0.0114474
CRTC2	0.786628	7.47488	0.000464101	0.0114474
IFI44L	-1.93073	6.5597	0.000462515	0.0114474
LILRA2	1.2179	8.35178	0.000463407	0.0114474
MINA	-0.76256	6.65468	0.000463614	0.0114474
URB1	-0.618634	5.82772	0.000464724	0.0114478
TP53I11	0.695378	7.69381	0.000466118	0.0114672
WDR41	-0.657553	7.63472	0.000466762	0.0114681
UACA	-0.936953	5.04791	0.000468603	0.0114835
ZNF266	-0.679442	7.30246	0.0004681	0.0114835
C1orf112	-0.56522	5.75967	0.000470023	0.0114885
RUFY2	-0.547831	6.82937	0.000469419	0.0114885
GIMAP4	-0.752348	9.06531	0.000470837	0.0114935
TBC1D31	-0.774656	6.69601	0.00047232	0.0115149
ANKRD33	0.725019	5.23242	0.000474184	0.0115157
CALML3	0.378317	5.77185	0.000473105	0.0115157
INPP4B	-1.01732	5.84917	0.000473687	0.0115157
SRC	0.526605	7.2728	0.000475206	0.0115257
CCDC141	-0.991888	5.41404	0.000476471	0.0115416
ABHD12	-0.762426	7.64648	0.000477671	0.0115515
FEZ2	-0.702364	8.24044	0.000478713	0.0115515
TMEM164	0.674449	8.12038	0.000478125	0.0115515
BST2	-1.15462	7.97122	0.000479531	0.0115565
FKBP9	-0.875957	5.96954	0.000480953	0.0115626
KCNH4	1.2062	5.59864	0.000481011	0.0115626
SCO1	-0.703513	6.69157	0.000482928	0.0115939
XXbac-BPG181M17.5	-0.8761	10.4108	0.00048789	0.0116982
PIK3R1	-0.607218	9.39487	0.000489154	0.0117127
ZC3H14	-0.743162	7.35092	0.000489733	0.0117127
ALS2	-0.442599	6.33609	0.00049258	0.0117659
DEPTOR	-0.742293	5.55117	0.000496026	0.0118332
NAT16	0.486901	4.75045	0.000498567	0.0118789
CYP17A1	1.19436	4.94056	0.000500683	0.0118985
HMP19	0.406014	4.29032	0.000501633	0.0118985
SUSD6	0.901718	8.7446	0.000501913	0.0118985
UMPS	-0.758933	6.29419	0.000501624	0.0118985
MRM1	-0.433407	6.25175	0.000504448	0.0119437
TTC21B	-0.6358	6.35597	0.000507244	0.0119948
CCDC50	-0.918401	7.64207	0.000510274	0.0120514
IFI27	-2.85629	5.99273	0.000510912	0.0120514
MED25	0.661474	7.26625	0.000511757	0.0120563
IDH3A	-0.619138	7.70994	0.000512617	0.0120615
GPR83	0.424696	4.7831	0.000514025	0.0120646
PUS7L	-0.909733	6.20383	0.000513972	0.0120646
NUP155	-0.635787	7.07883	0.000515829	0.0120919
CDADC1	-0.529582	5.62262	0.000519285	0.0121408
MSH2	-0.945913	5.75372	0.000519065	0.0121408
RHOU	-0.736762	6.60269	0.000519844	0.0121408
NABP1	0.593198	9.4796	0.000521683	0.0121687
FUT8	-0.860376	7.36001	0.000523793	0.0121993
NMS	0.468179	4.85401	0.000524285	0.0121993
FAM214B	0.707816	7.98061	0.000526575	0.0122375
ADAP2	-0.956754	8.48968	0.000528258	0.0122402
C2	-1.25604	6.65197	0.000531854	0.0122402
CBY1	-0.49307	6.05086	0.000530282	0.0122402
IGLON5	0.466206	6.06021	0.000529574	0.0122402
KDM1A	-0.595191	6.99966	0.000531873	0.0122402
MMP8	1.25634	5.71268	0.000531249	0.0122402
OLR1	1.62523	6.09141	0.000528385	0.0122402
TIMD4	-1.18971	4.3433	0.000530778	0.0122402
CD55	0.790328	11.0599	0.000534053	0.0122754
GZMA	-1.42269	7.06193	0.000537996	0.012351
NOC3L	-0.854973	5.45433	0.000539841	0.0123783
HOXD9	0.397684	4.51834	0.000541837	0.012394
PIAS2	-0.674639	7.18456	0.000541191	0.012394
ACBD6	-0.770213	5.71872	0.000544097	0.0124007
ARMC2	-0.665439	5.94907	0.000543252	0.0124007
GPATCH2	-0.720469	6.12273	0.000543923	0.0124007
SUCLG2	-0.729426	7.11256	0.000546992	0.0124367
UBE3D	-0.518112	4.89436	0.000546713	0.0124367
IGF2R	0.734932	9.25588	0.000552729	0.012552
TRMT2B	-0.50291	7.14489	0.000553732	0.0125597
PQLC2	0.483201	6.47432	0.000556309	0.012603
RAB24	1.07793	7.79165	0.000557937	0.0126248
NOV	0.786361	5.70072	0.00055886	0.0126305
SEPT6	-0.674165	9.13123	0.000562398	0.0126801
VPS13A	-0.847692	6.31376	0.000562212	0.0126801
MLLT10	-0.471322	7.72698	0.000567805	0.0127868
FCGRT	-0.560154	9.44637	0.000568866	0.0127875
TRIM44	-0.669163	7.76515	0.000569191	0.0127875
NARF	0.903593	8.42465	0.000570012	0.0127908
AGAP3	0.664304	6.76395	0.000574648	0.0128256
C1orf131	-0.557242	4.94033	0.00057243	0.0128256
CDCA7L	-0.940364	5.97921	0.000573344	0.0128256
FAM205A	0.528222	4.73045	0.000576317	0.0128256
SNX4	-0.775793	5.98944	0.000576283	0.0128256
SPATA5	-0.884902	6.26732	0.000574799	0.0128256
TADA1	-0.68815	5.56144	0.000575967	0.0128256
SLC35E3	0.676192	7.06237	0.000577992	0.0128477
C17orf75	-0.565965	5.35465	0.000581465	0.0129098
DERA	-0.521635	6.19985	0.000583013	0.0129138
LRRC8D	-0.619563	6.7396	0.000582886	0.0129138
USP14	-0.882526	7.64457	0.000585029	0.0129433
CA5A	0.860953	5.06899	0.000587846	0.0129601
DUX4	0.952098	4.37683	0.000587202	0.0129601
USP48	-0.596215	7.68895	0.000586816	0.0129601
COMMD5	0.52009	6.98339	0.000598262	0.0131743
MRPL35	-0.985025	7.55729	0.000599549	0.0131873
RABGAP1L	-0.778617	7.10976	0.000602563	0.0132382
C20orf24	0.63502	9.09179	0.000604089	0.0132563
GTPBP8	-0.828128	6.15992	0.000604987	0.0132606
ZBTB41	-0.800084	6.15546	0.0006069	0.0132871
CPEB4	0.576434	7.88566	0.000608548	0.0133078
MYO1F	0.540263	10.4573	0.000610971	0.0133453
C14orf80	0.417594	5.92916	0.000612645	0.0133664
GMIP	0.610626	8.75861	0.000615594	0.0134153
DTWD1	-1.01153	5.51796	0.000618971	0.0134733
CFH	-0.722476	4.30058	0.000620967	0.0135012
CAMK2D	-0.992702	7.59196	0.000623231	0.0135193
ZNF438	1.04438	7.91143	0.000623117	0.0135193
CDK8	-0.565565	6.97651	0.000624928	0.0135406
S100A6	0.625811	6.38123	0.000628382	0.0135998
ACTN1	0.819965	9.38139	0.000629664	0.013612
FBXL4	-0.539554	7.5675	0.000638137	0.0137323
HELZ	-0.587597	8.70303	0.00063654	0.0137323
PCGF2	0.576073	6.11127	0.000637695	0.0137323
TJAP1	0.434858	7.35167	0.000637873	0.0137323
MAP3K7	-0.387122	8.30412	0.000642211	0.0137818
NUDCD2	-0.684285	5.34788	0.00064243	0.0137818
SIKE1	-0.666012	6.67137	0.000642626	0.0137818
PHKB	-0.436487	8.27269	0.000644322	0.0138025
JAG1	1.12254	6.05116	0.000646034	0.0138235
CEP41	-0.551354	5.98038	0.000646983	0.0138282
CD8B	-0.701528	6.85815	0.000649826	0.0138576
GCSAM	-1.23445	6.37412	0.000649259	0.0138576
LRRC34	-0.759436	4.11732	0.000651323	0.0138738
RBL2	-0.653285	8.43136	0.000652397	0.0138811
ABL1	-0.652679	6.50304	0.000655424	0.0139035
HDHD2	-0.652836	8.05408	0.000656394	0.0139035
PARK2	-0.479443	5.49579	0.000656186	0.0139035
PPA2	-0.54666	5.91027	0.00065581	0.0139035
MYEF2	-0.794099	5.46739	0.000659469	0.013953
ABCA6	-1.55025	4.52659	0.000661021	0.0139702
BRF1	-0.424625	6.71716	0.000664917	0.0140368
SUSD2	0.414694	5.56031	0.000666342	0.0140512
ATP8B2	-1.00098	7.01608	0.000671785	0.0141502
NEU1	0.505806	8.04184	0.000674461	0.0141832
NOL11	-0.852053	7.5535	0.000674852	0.0141832
EFCAB14	-0.464188	9.26299	0.000677434	0.0142216
LRBA	-1.03398	7.65647	0.000678291	0.0142238
ANPEP	1.02206	8.84422	0.000685384	0.0143566
ATL2	-0.551583	6.09707	0.00068977	0.0143747
PPT2	-0.717449	5.71178	0.000690002	0.0143747
SERPINA11	0.42528	4.37484	0.000690812	0.0143747
SERTAD2	0.525417	7.09424	0.000689192	0.0143747
SLC11A1	1.48791	9.34211	0.000687633	0.0143747
ZNF254	-0.613921	5.87391	0.000690165	0.0143747
PACSIN2	0.907055	8.63574	0.000692991	0.0144042
TMEM168	-0.568638	6.71093	0.00069409	0.0144111
GLIPR2	0.472639	10.3816	0.000697053	0.0144486
NIF3L1	-0.587952	7.10673	0.000698188	0.0144486
PLEKHH1	-0.575212	4.73785	0.000698075	0.0144486
NUP54	-0.664395	7.08455	0.000701641	0.0145042
MDM2	0.523927	9.55481	0.000702783	0.0145119
DCK	-0.597085	7.84043	0.000705725	0.0145567
LPAR6	-1.22118	7.97104	0.000710613	0.0146416
ZNF57	-0.48378	5.90812	0.000711532	0.0146445
MTMR3	0.731733	8.8122	0.000717789	0.0147412
NSUN4	-0.457189	7.29422	0.000717506	0.0147412
ANKH	-0.955926	8.11169	0.000719774	0.0147555
ZBTB39	-0.795005	6.66239	0.000720049	0.0147555
BMF	-0.627297	7.30084	0.000721336	0.0147581
CHCHD6	-0.80226	5.93639	0.000721862	0.0147581
OR2A2	0.429375	3.59902	0.000722519	0.0147581
TMEM219	-0.41642	6.52698	0.000723427	0.0147607
ADCK1	-0.497286	5.89339	0.000737512	0.0147633
C16orf72	0.66153	8.63564	0.000738454	0.0147633
CAP2	0.348878	4.17366	0.000734848	0.0147633
CDKN1A	0.864339	6.76514	0.000737391	0.0147633
CISD2	-0.675136	6.92378	0.000728887	0.0147633
DOPEY1	-0.78933	6.6652	0.000738481	0.0147633
FIP1L1	-0.430672	9.21862	0.000733897	0.0147633
FLNA	1.04787	8.85663	0.000735387	0.0147633
GIMAP7	-1.20658	7.48661	0.00073692	0.0147633
HAPLN3	-0.916193	6.85696	0.000726311	0.0147633
KIF16B	-1.114	6.50681	0.000725668	0.0147633
KMT2A	-0.68901	8.4173	0.0007313	0.0147633
OGT	-0.62936	9.91397	0.000739181	0.0147633
PSMD11	-0.610882	7.46911	0.000737662	0.0147633
PTK2	-0.792945	6.31414	0.000732891	0.0147633
RNASEH2B	-0.73962	7.40603	0.000731621	0.0147633
SHMT1	-0.765504	5.81787	0.000729465	0.0147633
TANGO6	-0.716281	6.46337	0.000735838	0.0147633
TMEM116	-0.719131	6.57684	0.000737675	0.0147633
ZNF121	-0.908728	7.65926	0.000738833	0.0147633
EHD1	1.18862	7.48768	0.000743993	0.0148437
CEP76	-0.658519	5.40828	0.000745041	0.014849
GGA2	-0.754066	9.41989	0.000747318	0.014863
NES	0.452749	5.25862	0.000746586	0.014863
PCDHGC3	0.484544	4.455	0.00074872	0.0148752
SGTB	0.725476	8.29627	0.000752491	0.0149344
CTD-2207O23.12	-0.705227	7.19298	0.000755347	0.0149749
PRIMPOL	-0.718505	5.78188	0.000756114	0.0149749
ARID3C	0.45002	4.49582	0.000760686	0.015044
LRRC40	-0.662925	6.39037	0.000761197	0.015044
ICAM5	0.439806	5.06925	0.00076432	0.0150899
ZNF480	-0.872952	5.87432	0.000768621	0.015159
ERCC3	-0.496268	7.82802	0.00077172	0.0151884
SLC12A6	1.00801	9.15613	0.000771424	0.0151884
ALOX5	0.675224	10.5753	0.000773218	0.0151916
SUN2	0.616482	8.61933	0.000773491	0.0151916
FBXO17	0.537519	5.52224	0.000774957	0.0152046
CA4	0.810109	5.93586	0.000778488	0.0152443
FAM160A2	0.463832	7.77176	0.000780207	0.0152443
STAT1	-1.05821	10.1687	0.000779494	0.0152443
TSPAN4	-0.849894	7.51982	0.00078007	0.0152443
ACSS1	-0.848014	7.1627	0.000781876	0.0152611
ITGA4	-1.02806	8.31635	0.000783269	0.0152725
NBAS	-0.680658	7.14266	0.000785246	0.0152953
DNTTIP1	0.556846	8.80471	0.00078615	0.0152971
CLYBL	-0.947759	5.61631	0.000789718	0.0153192
DDIT3	1.31395	6.36516	0.000788765	0.0153192
KEAP1	-0.508632	7.38742	0.000788932	0.0153192
C7orf55	-0.382528	4.97161	0.000792488	0.0153325
CHID1	-0.820112	7.58139	0.000792836	0.0153325
TRIM25	0.799122	9.44916	0.000792025	0.0153325
ATM	-0.828825	9.33718	0.000795399	0.0153506
SIX5	0.53521	5.02391	0.000795055	0.0153506
KLHL20	-0.668145	7.47872	0.000796316	0.0153527
SLFN5	-0.694556	9.67055	0.000800211	0.015412
DNAH17	0.619749	4.68846	0.000804672	0.0154822
CYTH4	0.68882	9.97976	0.000807298	0.0154899
DMD	-0.58978	4.50549	0.000806667	0.0154899
WDR36	-0.917762	7.45444	0.000807533	0.0154899
ZNF717	-0.78943	5.26497	0.00081041	0.0155293
DEDD	0.458042	8.641	0.000811343	0.015531
EIF3D	-0.577378	9.73611	0.000816512	0.015531
FCRL6	-1.01634	7.0271	0.000812284	0.015531
KRIT1	-0.590873	8.0773	0.00081676	0.015531
MIER3	-0.616074	6.35395	0.000815072	0.015531
TBCEL	-0.782344	7.22011	0.000816966	0.015531
TNFRSF8	0.773504	5.59871	0.000813446	0.015531
ZNF175	-0.631266	5.70858	0.000817077	0.015531
TRIM28	-0.466994	8.21508	0.000818299	0.0155386
BTN3A2	-1.07395	6.02961	0.000823924	0.0156297
LATS2	0.564422	6.63512	0.000826813	0.0156688
FRMPD2	0.454195	4.42457	0.000828812	0.0156909
EFHD2	0.739689	9.03542	0.00083196	0.0157348
ATE1	-0.662983	6.59571	0.000833757	0.015753
SMARCE1	-0.631674	7.68029	0.000835338	0.0157671
KRT78	0.394575	4.64631	0.000838894	0.0158184
RNASEK	0.326622	11.4316	0.000840527	0.0158334
C20orf194	-0.987412	7.43062	0.000842618	0.015857
APOL4	-1.13801	4.8516	0.000846254	0.015878
KIAA1191	-0.585843	8.05641	0.000845829	0.015878
TMEM68	-0.569009	5.97069	0.000844995	0.015878
CD83	0.987273	7.84672	0.000853885	0.0159377
COA1	-0.642931	7.96886	0.00085212	0.0159377
FCHO2	-0.816593	8.39386	0.00085559	0.0159377
LACE1	-0.696914	5.62189	0.000855696	0.0159377
LY9	-1.03832	8.56334	0.000856187	0.0159377
NCKAP5L	0.443246	6.14278	0.000850822	0.0159377
SHPRH	-0.654083	7.07156	0.000852222	0.0159377
ZNF496	-0.560993	5.6866	0.000853323	0.0159377
CEACAM8	1.07202	4.43911	0.000857156	0.0159401
OSGEPL1	-0.675985	5.01146	0.000863277	0.0160381
GALNS	0.498174	7.9967	0.000865653	0.0160665
RALB	0.78339	8.07232	0.000867523	0.0160854
CD44	0.534495	10.5835	0.000868539	0.0160884
METTL10	-0.680182	6.82433	0.000874054	0.0161747
LDAH	-0.828478	6.07118	0.00087676	0.0161931
RPE	-0.715226	6.03379	0.000876003	0.0161931
ABCC2	0.680406	4.74006	0.000877788	0.0161962
SUGT1	-0.737709	5.41214	0.000880593	0.0162321
ABCB5	0.769796	4.81685	0.000881556	0.016234
ALDH6A1	-0.7857	6.54861	0.000887368	0.0162412
ATP8A1	-0.825956	7.86581	0.000887962	0.0162412
EMP3	0.662316	10.1114	0.000887037	0.0162412
INHBA	0.946571	4.14224	0.000886066	0.0162412
JUN	0.728531	6.9004	0.000885305	0.0162412
TMEM86A	-1.04833	7.36289	0.000883527	0.0162412
ZNF579	0.440763	5.89174	0.000885593	0.0162412
CLEC18A	0.694638	5.54816	0.000889767	0.0162533
FTO	-0.55426	7.6865	0.000890968	0.0162533
IL17B	0.552207	6.18152	0.000891205	0.0162533
ABL2	0.566591	6.82112	0.000894289	0.0162652
HLA-DMB	-0.980569	9.91837	0.000893496	0.0162652
TOX3	0.459067	4.81827	0.000894438	0.0162652
EXOSC3	-0.656861	7.07944	0.000895522	0.0162692
GDNF	0.408443	4.89805	0.000897892	0.0162726
MNAT1	-0.76643	5.41417	0.000898147	0.0162726
SDAD1	-0.850453	6.9785	0.000898293	0.0162726
CPD	1.26296	8.6069	0.000900086	0.0162768
PEX11B	-0.475037	8.29325	0.000900248	0.0162768
HCG27	0.667103	6.84861	0.000901555	0.0162849
PRPSAP2	-0.470151	6.75921	0.000904059	0.0163102
STAMBPL1	-1.05574	7.17616	0.000904684	0.0163102
RP11-318A15.7	-0.586259	9.17089	0.000906553	0.0163283
ZNF514	-0.810823	5.95794	0.000908799	0.0163532
ZMYM2	-0.449809	8.79418	0.000910029	0.0163597
ARID1B	-0.511691	8.01021	0.000914231	0.0164197
GPATCH11	-0.637692	5.56766	0.000917618	0.0164497
MAK	1.75119	5.94821	0.000917645	0.0164497
ICK	-0.515649	6.99593	0.000920152	0.0164759
KIAA1107	-0.718687	4.91631	0.000921721	0.0164759
TREM1	1.60583	9.59051	0.000921572	0.0164759
APOL3	-0.894127	6.94847	0.00092369	0.0164955
FMNL1	0.808164	8.94632	0.000925153	0.016506
RARS2	-0.684438	7.19221	0.00092695	0.0165225
ZIM2	0.40228	5.46817	0.000932621	0.0166079
BCKDHB	-0.784387	6.37857	0.000937257	0.016659
SRGAP2	-0.550404	7.54664	0.000936516	0.016659
EIF4A2	-0.583914	8.47439	0.000939354	0.0166649
MFSD8	-0.502644	7.46101	0.000938664	0.0166649
CLIC1	0.397801	9.63107	0.000941134	0.0166808
DOT1L	0.601027	7.54279	0.000945094	0.0167353
ZNF697	0.689044	5.52974	0.000950806	0.0168207
DIMT1	-0.664482	6.88908	0.000959126	0.0168974
HLA-DQA1	-0.572667	10.1206	0.000960149	0.0168974
PCM1	-0.825341	8.43776	0.000956726	0.0168974
PEX1	-0.451958	6.27156	0.000958575	0.0168974
PPP1R1C	0.53638	4.23736	0.000960525	0.0168974
RBBP4	-0.572714	8.95249	0.000957268	0.0168974
SQSTM1	0.63119	9.45932	0.000961398	0.0168974
IVD	-0.588759	6.65269	0.000962772	0.0169058
ANKRD13C	-0.756911	7.05792	0.000966737	0.0169356
PISD	0.616358	7.50682	0.000966514	0.0169356
PLA2G2F	0.487811	4.65513	0.000967161	0.0169356
APOC3	0.346835	5.39544	0.00096848	0.016943
ITPRIP	1.04112	7.22053	0.000969916	0.0169524
EEFSEC	-0.471423	7.02563	0.000971037	0.0169564
LRRC14B	0.387868	5.76682	0.000972167	0.0169604
ARHGAP28	0.481581	3.97399	0.000974921	0.0169771
EHBP1L1	0.735763	7.46171	0.000974686	0.0169771
CLNS1A	-0.820078	8.89766	0.000976919	0.0169962
CD247	-0.969591	8.05858	0.000978726	0.017012
ATAD1	-0.557134	7.50256	0.000981985	0.0170245
L3HYPDH	-0.716953	5.9664	0.000982149	0.0170245
XPO4	-0.666297	6.70372	0.000982129	0.0170245
TMSB4X	-0.452112	11.0883	0.00099077	0.0171582
COX14	-0.74421	6.23624	0.000991707	0.0171587
AK4	0.742848	5.65761	0.000993874	0.0171802
ATG4A	-0.499796	6.29923	0.000997495	0.0171802
NUP43	-0.795414	7.46202	0.000996992	0.0171802
RAD51C	-0.718412	6.81702	0.000995733	0.0171802
RARA	0.899785	7.81772	0.000996722	0.0171802
PEBP1	-0.884196	8.65677	0.000999702	0.0172025
NR1D2	-0.681932	7.44566	0.00100068	0.0172036
APEH	-0.5372	7.88982	0.00100494	0.0172613
ENTPD6	-0.7188	6.8451	0.00101161	0.0173475
MYOZ1	0.687083	4.81909	0.00101285	0.0173475
NAPB	-0.797594	5.55756	0.00101455	0.0173475
PNPT1	-0.833822	5.93759	0.00101455	0.0173475
TTC19	-0.404162	6.60375	0.00101368	0.0173475
USP45	-0.729405	6.0039	0.00101608	0.0173579
RRP1B	-0.594178	6.16642	0.00102449	0.0174385
TMEM67	-0.705771	4.96663	0.00102408	0.0174385
TMTC3	-0.511492	6.85848	0.00102318	0.0174385
UBE2D4	-0.731125	6.27623	0.00102194	0.0174385
CYSTM1	0.783623	7.71107	0.00102676	0.0174615
CIRH1A	-0.570288	7.09088	0.00102916	0.0174701
DGKA	-0.769676	8.22404	0.00102862	0.0174701
PCED1B	-0.996443	6.94546	0.00103165	0.0174701
SHKBP1	0.882307	9.50492	0.00103051	0.0174701
ZNF683	-0.700054	6.13112	0.00103282	0.0174701
ZYX	0.684863	9.49874	0.00103275	0.0174701
HACE1	-0.642589	6.65785	0.00103725	0.0175293
DMXL1	-0.657252	8.09902	0.00103844	0.0175338
RMDN1	-0.72476	7.0788	0.00103968	0.017539
C10orf12	0.56332	7.14149	0.00104651	0.0175404
DNAJA4	0.986574	6.49056	0.00104994	0.0175404
LARS	-0.805807	7.38923	0.00104998	0.0175404
NOP10	0.524345	8.80523	0.00104352	0.0175404
NPAS1	0.543319	5.32229	0.00104109	0.0175404
PGC	0.380954	4.5752	0.00104736	0.0175404
PTGES	0.698791	5.38211	0.0010448	0.0175404
SGPL1	-0.63181	6.72121	0.00104652	0.0175404
SIGLEC12	-0.942034	5.39148	0.00104256	0.0175404
SUMF2	-0.947076	9.49027	0.00104981	0.0175404
ZNF398	-0.484207	7.36095	0.00104849	0.0175404
WNT8A	0.365128	5.08163	0.00105327	0.0175799
MYO5A	-0.7751	8.05109	0.00105457	0.0175861
C11orf58	-0.613217	7.79901	0.00105951	0.0176446
LEF1	-1.81555	8.56447	0.00105995	0.0176446
COQ5	-0.528703	6.46832	0.00106325	0.0176841
NR1I3	0.495325	4.63573	0.00106588	0.0177101
SLC30A4	-0.527769	5.52396	0.00106763	0.0177101
TREML2	1.05191	6.3048	0.00106751	0.0177101
APOOL	-0.719334	7.04476	0.00106963	0.0177122
ARHGEF2	0.570068	8.16232	0.00106885	0.0177122
METTL23	-0.613001	7.82132	0.00107247	0.0177436
BEND6	0.557708	4.19006	0.0010769	0.0177755
FHDC1	1.30532	4.29597	0.00107673	0.0177755
SNX29	-0.592547	8.63464	0.00107722	0.0177755
CENPE	-0.663165	4.34191	0.00108193	0.0178221
PANK4	0.373973	6.89848	0.0010818	0.0178221
MOB1B	-0.633572	6.5559	0.00108493	0.0178405
PPWD1	-0.629553	7.94786	0.00108407	0.0178405
TRH	0.366344	5.17969	0.00109072	0.0179201
CBL	0.709128	8.92755	0.00109265	0.0179362
HSPB11	-0.707833	7.05883	0.00109596	0.0179534
PDS5A	-0.479797	8.97589	0.00109587	0.0179534
ZNF354B	-0.519437	4.89745	0.00109655	0.0179534
C1orf123	-0.658968	8.63282	0.00110001	0.0179788
PHTF2	-0.59636	7.04936	0.00109925	0.0179788
MANEA	-0.85617	7.04759	0.00110143	0.0179866
PPP1R15A	1.17782	7.84026	0.00110362	0.0180067
NHLRC3	-0.903994	7.29789	0.00110591	0.0180285
HCAR2	2.32706	6.56116	0.0011076	0.0180396
OR1N2	0.527976	4.15293	0.00110945	0.0180396
TUBGCP4	-0.820656	7.36801	0.00110935	0.0180396
TAGLN2	0.37814	9.70584	0.00111457	0.0181035
TSSC1	-0.370219	7.61168	0.0011153	0.0181035
ABCD2	-1.11888	5.84114	0.00112014	0.0181665
KIF3A	-0.725166	4.70995	0.00112116	0.0181674
GKAP1	-0.582949	3.89451	0.00112339	0.0181723
MBNL2	-0.570755	8.04627	0.00112299	0.0181723
DRAM2	-0.701387	9.2939	0.00113194	0.0182839
GIMAP6	-0.543683	7.76121	0.00113319	0.0182839
TARBP1	-0.948462	6.5303	0.00113254	0.0182839
BEST1	0.985487	7.40891	0.00113978	0.0183589
DHRS13	1.34962	6.71568	0.00113918	0.0183589
TTC13	-0.562698	7.47761	0.00114498	0.0184269
TYW5	-0.612113	5.85957	0.00114641	0.0184343
NAT10	-0.558314	7.28778	0.00114907	0.0184508
TMCO3	0.513405	6.87476	0.00115135	0.0184508
TP53RK	-0.609345	6.4859	0.00114988	0.0184508
ZNF570	-0.840007	5.29009	0.0011513	0.0184508
SIRPB1	1.09359	9.00196	0.00115494	0.0184927
CD28	-1.21176	7.61519	0.00115922	0.0184979
CFAP58	0.900181	4.82784	0.00116174	0.0184979
NCBP1	-0.510707	7.85206	0.00116305	0.0184979
OR7E24	0.51002	3.69513	0.00115898	0.0184979
PCDHGA7	0.417657	4.7486	0.00116129	0.0184979
PDE7A	-0.560574	8.4324	0.00116407	0.0184979
PPP3CC	-0.704807	7.03791	0.00115701	0.0184979
PRAF2	0.720335	6.97099	0.00116323	0.0184979
ZNF268	-0.610149	5.84656	0.00115848	0.0184979
HSPA4	-0.550051	7.39693	0.00116706	0.0185142
NUDT12	-0.674676	4.07951	0.00116679	0.0185142
DDX24	-0.623061	8.2967	0.00116845	0.0185207
ERCC8	-0.604029	5.71778	0.00117278	0.0185581
POU3F3	0.421741	5.28335	0.00117258	0.0185581
MRPS31	-0.593336	5.67183	0.0011766	0.018603
BCL11B	-0.859341	7.48092	0.00118806	0.0186885
CKB	0.696203	6.10733	0.00118699	0.0186885
MEF2C	-0.673608	8.64991	0.00118533	0.0186885
RBM45	-0.781944	6.20628	0.00118702	0.0186885
TIGIT	-1.02199	6.12398	0.00118692	0.0186885
TOX	-0.992809	6.7783	0.00118796	0.0186885
UHMK1	-0.504038	7.63635	0.00118893	0.0186885
CEMIP	1.54658	5.08194	0.00119006	0.0186908
CUL1	-0.659674	8.1202	0.00119141	0.0186964
FBXO25	-0.48054	6.6089	0.00119306	0.0187067
LRGUK	0.403265	4.40841	0.00119478	0.0187182
CST9L	0.45605	4.41618	0.00119847	0.0187449
CSTF3	-0.725526	6.24341	0.00119769	0.0187449
PHF21B	0.394318	5.7189	0.00120069	0.0187487
WDR44	-0.587149	6.78567	0.00119995	0.0187487
DDX10	-1.00189	6.17787	0.00120715	0.0188339
TANC2	0.780263	6.94196	0.00120934	0.0188526
HP	1.07968	4.90706	0.00121351	0.0188977
ZNF343	-0.556099	5.58896	0.00121424	0.0188977
CPNE8	-0.795132	6.56933	0.00121561	0.0189036
VPREB1	0.439431	4.88601	0.00121681	0.0189067
DCP1B	-0.643483	6.6411	0.00122139	0.0189311
ITK	-1.00492	8.05398	0.00122011	0.0189311
MAP7D1	0.41421	7.56331	0.00122132	0.0189311
SUCLA2	-0.740947	6.57901	0.0012226	0.0189343
RSRC1	-0.554487	6.15475	0.00122483	0.0189533
WNT3	0.364963	4.86298	0.00123157	0.019042
CCNO	0.364579	4.94189	0.00123476	0.0190756
CHTF8	-0.440571	9.48248	0.00123686	0.0190924
HDAC7	0.411901	8.0762	0.00123949	0.0191174
SMARCAD1	-0.859104	6.9202	0.00124628	0.0192065
GSDMB	-0.818374	6.84643	0.00124847	0.0192246
RB1CC1	0.518864	6.78072	0.00124952	0.0192251
ADAT2	-0.756174	5.89423	0.00125224	0.0192356
C15orf38-AP3S2	-0.762082	7.61092	0.00125192	0.0192356
ZMIZ1	0.553947	8.61326	0.00125615	0.01928
CLDN24	0.408398	3.50202	0.00126181	0.0193512
ENOPH1	-0.608889	6.53084	0.0012631	0.0193553
TTC17	-0.646595	8.37646	0.00126655	0.0193924
AKIRIN2	0.636984	8.98373	0.00126984	0.0193957
RAI14	1.16153	5.35799	0.00126931	0.0193957
XIAP	0.541212	6.33009	0.00126825	0.0193957
ZDHHC19	0.751806	5.6655	0.00127888	0.0195179
TTLL4	0.467948	7.84287	0.00128005	0.0195199
TMEM220	-0.588102	5.70163	0.00128374	0.0195605
TLR3	-1.17831	5.04669	0.00128836	0.019615
THY1	0.425265	6.21845	0.00128963	0.0196185
AP3S2	-0.521307	8.49352	0.00129078	0.0196203
PPP2R2B	-0.807621	5.23447	0.00129497	0.0196682
CTPS2	-0.699733	6.03857	0.00130074	0.0197106
LIMS1	0.855433	9.02575	0.00130089	0.0197106
TIAL1	-0.460747	7.30308	0.00129988	0.0197106
GLCCI1	-0.792694	7.6291	0.00130339	0.0197322
RRAS2	-1.26543	5.26056	0.00130441	0.0197322
C10orf131	-0.455462	3.41856	0.00130562	0.0197339
CSHL1	0.470406	5.82399	0.00130919	0.0197339
CYYR1	0.461377	5.28519	0.00130896	0.0197339
ITPKC	0.325937	5.57176	0.00130751	0.0197339
NR2C1	-0.794478	6.69372	0.00131079	0.0197339
SPTBN5	0.408395	5.99072	0.00131051	0.0197339
HLA-DRA	-0.515942	11.4542	0.001314	0.0197461
KIAA0556	0.441867	7.36681	0.00131443	0.0197461
TOMM70A	-0.634541	6.74032	0.00131474	0.0197461
BIVM-ERCC5	-0.517097	6.88928	0.00132704	0.0198519
LRG1	2.05518	8.28235	0.00132489	0.0198519
MAT1A	-0.68629	5.44902	0.00132591	0.0198519
MTERF2	-0.606916	5.11543	0.00132398	0.0198519
SH2D1B	-1.3566	6.7644	0.00132608	0.0198519
C2orf54	0.470674	5.67577	0.00133063	0.0198586
CD2AP	-0.777034	7.52408	0.00133041	0.0198586
NUP133	-0.429215	5.63901	0.00133004	0.0198586
DOCK9	-0.966536	6.23385	0.00133175	0.0198595
CLEC2D	-0.877938	8.32204	0.00133709	0.0198619
CTSW	-1.05227	7.87774	0.00133373	0.0198619
DPY30	-0.848134	7.51435	0.0013347	0.0198619
ETAA1	-0.653957	4.96495	0.00133551	0.0198619
KAZN	0.759077	5.7033	0.00133926	0.0198619
MAN2A1	-0.742576	7.49872	0.00133894	0.0198619
PRDX1	-0.668927	9.48778	0.00133824	0.0198619
RGR	0.517333	5.35232	0.0013404	0.0198631
KLHL21	0.777121	7.6958	0.00134396	0.0199003
DCUN1D5	-0.623892	5.54522	0.00134713	0.0199161
HAAO	-0.88685	6.04318	0.00134676	0.0199161
TOM1	1.01334	8.40335	0.00135337	0.0199926
ASTL	0.544725	4.89356	0.00135662	0.020025
RFX7	-0.527207	5.97421	0.00136016	0.0200615
ZNF671	-0.434822	6.23485	0.00136539	0.0201229
CDC6	0.757702	5.37921	0.00137273	0.0201819
ORMDL3	-0.5883	7.3663	0.00137115	0.0201819
RNF114	-0.487795	8.87863	0.00137366	0.0201819
UTP20	-0.687944	5.70768	0.00137291	0.0201819
KPNA6	-0.354375	8.47879	0.00137639	0.0201906
TASP1	-0.680301	6.43496	0.00137547	0.0201906
FCRLB	0.513539	5.40957	0.00137956	0.0202215
SLC16A3	0.785375	9.23722	0.00138258	0.02025
CARNS1	0.449134	6.08539	0.00138455	0.0202631
BTN3A3	-0.956464	6.09603	0.00138685	0.0202665
FTSJ2	-0.517927	6.47258	0.00138693	0.0202665
AIFM1	-0.72836	6.81494	0.00138902	0.0202814
OPA3	0.333112	6.62204	0.00139142	0.0203008
NDUFS4	-0.794154	7.31939	0.00139289	0.0203065
GABRR2	0.50662	6.11875	0.001401	0.0203932
ODF3	0.464652	5.50208	0.00140048	0.0203932
PNMA3	0.606122	6.30496	0.00140395	0.0204206
ALDH9A1	-0.594161	7.07934	0.00141072	0.020456
ANKIB1	-0.483128	8.18342	0.0014089	0.020456
PXN	0.825123	8.75968	0.00140934	0.020456
RAD1	-0.520887	5.64408	0.00140994	0.020456
L3MBTL3	-0.759252	7.06076	0.00141425	0.0204914
TMEM144	-0.990183	6.31859	0.00141742	0.020506
ZNF326	-0.372008	6.71329	0.00141644	0.020506
ERF	0.723958	7.18376	0.00141962	0.0205063
NRG2	0.348272	5.24761	0.00141854	0.0205063
EPS15L1	0.401997	8.35562	0.00142077	0.0205073
KLRD1	-1.26807	7.06389	0.00142285	0.0205216
CCL8	-1.17663	4.17415	0.00142748	0.0205727
SPRR2A	0.394804	5.53109	0.00142872	0.0205749
PURA	-0.465024	7.62101	0.00143093	0.020591
ASCC3	-0.714639	6.51784	0.00144307	0.020615
MGAT1	0.400598	7.96871	0.00144075	0.020615
NUP107	-0.637179	6.31629	0.00144558	0.020615
PTK2B	0.547541	8.69558	0.00144443	0.020615
RPL18	-0.451986	12.0693	0.00144023	0.020615
SERPINB3	1.61819	3.9179	0.00143699	0.020615
SLC34A1	0.425896	6.22662	0.00144523	0.020615
TMEM182	-0.523862	5.0269	0.00144569	0.020615
TMEM52B	0.575929	4.86084	0.00144172	0.020615
TNFRSF14	0.477981	8.47115	0.0014398	0.020615
TXNIP	-0.481432	11.5453	0.00143838	0.020615
ZNF846	-0.558001	5.18136	0.00143935	0.020615
COPS7B	-0.47783	7.25159	0.00144878	0.0206435
CDC42EP4	0.47337	5.57263	0.00145005	0.020646
ZNHIT6	-0.897897	5.34149	0.0014547	0.0206966
PGS1	0.939896	8.75181	0.00145963	0.0207247
RFC1	-0.700501	7.20127	0.00145996	0.0207247
SOD1	-0.721176	7.8877	0.00145783	0.0207247
BLVRA	-0.598467	6.45401	0.00146209	0.0207393
FAM135A	-0.65975	6.40826	0.0014653	0.0207422
RFX2	0.703912	7.09711	0.00146559	0.0207422
WDR70	-0.691443	6.58805	0.0014655	0.0207422
HCCS	-0.587726	6.41657	0.00147164	0.0208123
MYL9	0.77458	6.91289	0.00147344	0.0208221
PHKA1	-1.22737	4.57871	0.00147481	0.0208259
ZBTB44	-0.520319	8.44915	0.00147638	0.0208326
INHBB	0.401439	5.893	0.00147831	0.0208442
RP11-574F21.3	-0.376127	6.25648	0.00148008	0.0208536
WFDC5	0.646191	5.25823	0.00148275	0.0208756
AADACL4	0.405806	3.87584	0.00149661	0.0209895
CAPRIN2	-0.760635	6.94362	0.00149973	0.0209895
CASP8AP2	-0.561646	6.77455	0.00149825	0.0209895
CD8A	-0.745721	7.7565	0.0014974	0.0209895
DPH6	-0.927783	5.88526	0.00149931	0.0209895
DUSP10	0.621143	7.93115	0.00149592	0.0209895
FFAR1	0.562917	6.08406	0.00149853	0.0209895
GREM1	0.90481	5.16013	0.00149932	0.0209895
ABCD4	-0.506186	6.94546	0.00150635	0.0210665
HMGCR	0.584279	7.30676	0.0015088	0.0210853
RSPH9	0.493284	4.87526	0.00151242	0.0211203
PLA2G2A	0.395608	4.51895	0.00151541	0.0211463
PDXP	-0.333803	6.65129	0.00151802	0.0211671
OSBPL8	0.642913	9.05177	0.00152003	0.0211795
CBLN2	0.384146	5.28167	0.00152448	0.0212259
AP000866.1	-0.824437	5.73089	0.00152746	0.021236
ASH2L	-0.409798	8.29121	0.00152997	0.021236
CYP4A22	0.611842	4.81618	0.0015283	0.021236
EFNA2	0.476799	5.41446	0.00152923	0.021236
HIST2H2AC	-0.589791	10.7967	0.00153469	0.021236
KLK3	0.456141	5.95401	0.0015342	0.021236
SLC35F6	-0.778073	7.94881	0.00153644	0.021236
TAF1	-0.795017	6.97824	0.00153181	0.021236
USP5	-0.695676	6.73303	0.00153594	0.021236
VPS45	-0.595672	8.01008	0.00153571	0.021236
EIF2S1	-0.613732	6.97845	0.00154753	0.0213736
TRAT1	-1.55021	8.13064	0.00155038	0.0213973
DHX34	0.535322	7.18647	0.00155504	0.0213991
DNAJB12	0.517916	8.06236	0.00155452	0.0213991
SLC35E4	0.438784	4.77604	0.00155493	0.0213991
TFDP3	0.361382	4.92664	0.00155457	0.0213991
FLCN	0.657685	7.93187	0.00155775	0.0214052
PLA2G12A	-0.509078	6.48544	0.00155739	0.0214052
MYBPHL	0.423088	4.49108	0.00156289	0.0214377
NUP205	-0.848603	6.55788	0.00156172	0.0214377
SLC9A5	0.396266	5.37069	0.00156352	0.0214377
ATOX1	-0.495949	7.80035	0.00156817	0.0214859
GP5	0.365812	5.17481	0.00158164	0.0216391
WDR77	-0.511225	6.85426	0.00158133	0.0216391
CRTAM	-0.647002	4.62773	0.00158575	0.0216511
ERMARD	-0.638271	5.67455	0.00158572	0.0216511
MSANTD3	0.983623	6.5466	0.00158603	0.0216511
UPRT	-0.571692	5.66654	0.0015871	0.0216511
SGMS1	-0.475748	7.55644	0.00159105	0.0216892
PRNP	-0.770612	8.50205	0.00159627	0.0217447
GPRC5B	-1.23231	5.8907	0.00159972	0.021776
CD2	-1.16911	7.66609	0.00160789	0.0218558
MCIDAS	0.403644	4.99483	0.00160737	0.0218558
ACTRT3	0.410591	4.56731	0.00161423	0.0218689
BMP4	0.42218	4.64443	0.00161465	0.0218689
ETV3L	0.392156	4.5665	0.001614	0.0218689
GOLPH3L	-0.654528	7.09014	0.00161027	0.0218689
TBC1D7	0.670247	6.42928	0.0016146	0.0218689
WBP2	0.765303	9.12995	0.00161978	0.0219228
MICALL1	0.54205	5.93276	0.00163112	0.0220604
CUL5	-0.591036	8.18469	0.00163623	0.0220821
KCNE4	0.40985	5.00145	0.00163548	0.0220821
RNF24	1.29857	9.11308	0.00163618	0.0220821
ALDOA	0.377422	10.7513	0.0016381	0.0220915
ZNF569	-0.469474	4.99217	0.00164118	0.0221173
SLC3A2	0.497758	8.73641	0.00164919	0.0222094
CD226	-0.937175	7.28986	0.00166091	0.0223072
EIF4E1B	0.523244	5.91977	0.00165773	0.0223072
MGAT3	0.433644	5.44216	0.00165973	0.0223072
PRR7	0.380331	6.28953	0.00166118	0.0223072
DDX56	-0.390009	7.19129	0.00166378	0.0223263
LRIG2	-0.561602	6.66257	0.00166524	0.0223301
DNM1L	-0.577398	7.25446	0.00167133	0.0223799
RARRES3	-1.29275	8.20911	0.00167124	0.0223799
MAP3K7CL	-0.985175	6.76838	0.0016726	0.022381
GPR27	0.780673	6.38123	0.00167876	0.0224477
ABTB1	0.945193	8.04187	0.00168184	0.0224499
BIK	0.4888	4.77023	0.00168465	0.0224499
COG4	-0.512881	7.1281	0.00168089	0.0224499
PEX6	-0.3269	6.42047	0.00168606	0.0224499
POGLUT1	-0.848221	5.64092	0.00168371	0.0224499
TGIF2-C20orf24	0.525438	10.0603	0.00168593	0.0224499
C22orf42	0.426859	4.68553	0.00169284	0.022511
PCNXL2	-0.619084	6.68287	0.00169303	0.022511
PRCD	0.514419	6.31354	0.00170996	0.0227202
OTOG	0.397764	5.26137	0.00171479	0.0227682
GUCY1A3	-0.66411	4.56516	0.00171708	0.0227827
DACT3	0.458129	5.56201	0.00172004	0.0228059
DEDD2	0.627692	8.49351	0.00172317	0.0228211
ZNF501	-0.527343	4.32948	0.0017236	0.0228211
ABCE1	-0.900219	7.08981	0.00172709	0.0228353
REG4	0.360373	4.33762	0.00172653	0.0228353
CTSO	-1.0479	7.07403	0.00173335	0.0228935
MARK2	0.497153	8.11138	0.00173414	0.0228935
MSC	0.813915	5.43699	0.00173513	0.0228935
DYNC2LI1	-0.667135	4.70756	0.00174205	0.0229688
ARPIN	-0.797988	6.62796	0.0017463	0.0230011
CD80	-0.715618	6.35181	0.00174693	0.0230011
TEX28	0.521518	5.41366	0.00175008	0.0230265
KDR	0.366923	4.46904	0.00175778	0.0231117
GPR75-ASB3	-0.399985	6.94396	0.0017613	0.0231258
NFE2	1.32791	7.46417	0.00176027	0.0231258
SMIM6	0.396687	4.61462	0.00176347	0.0231381
CMTM1	0.828377	6.0515	0.00176597	0.0231549
CARD14	0.361976	5.72147	0.00176883	0.0231733
TPCN1	-0.841771	9.19027	0.00176983	0.0231733
LRP12	0.650271	5.2785	0.00177135	0.0231772
PRSS53	0.355785	6.17487	0.00178049	0.0232807
CSNK2A1	-0.379595	7.35757	0.00178347	0.0233036
TCERG1	-0.534576	7.57081	0.00179933	0.0234945
BSN	0.355686	5.17441	0.00180366	0.0235348
RPL10A	-0.716804	8.05505	0.00180762	0.0235701
CEBPB	0.781366	8.45863	0.00181299	0.0236236
TGIF1	0.560932	7.71327	0.00181422	0.0236236
HLTF	-1.05958	6.0034	0.00181841	0.0236618
EFCAB5	0.320526	4.43813	0.00182263	0.0236842
INPP4A	-0.459851	8.81868	0.0018226	0.0236842
SHC2	0.430851	5.21915	0.00182641	0.0237169
PAAF1	-0.538012	5.264	0.00183052	0.023754
DCAKD	-0.630815	7.68061	0.00183441	0.0237555
POLD3	-0.37322	7.22923	0.00183319	0.0237555
RNF149	1.12631	8.94411	0.0018326	0.0237555
GLI3	0.42064	4.94547	0.00183767	0.0237814
PRKCD	0.630862	8.86203	0.00183983	0.0237931
NPTN	0.483197	8.91025	0.00184355	0.023825
INTS7	-0.666089	6.11156	0.00184842	0.0238552
SNX5	-0.62165	7.80134	0.00184761	0.0238552
NAPG	-0.562005	6.38019	0.00185046	0.0238652
OR9A4	0.278104	2.78319	0.00185477	0.0238883
PPP1R15B	0.758006	8.84549	0.00185439	0.0238883
AVIL	0.493909	6.22953	0.00185714	0.0239025
CBX5	-0.542212	7.5206	0.001864	0.0239052
CDC23	-0.563513	6.27668	0.00185938	0.0239052
EYA2	-0.643892	5.51597	0.00186846	0.0239052
KLK4	0.571018	5.15809	0.0018636	0.0239052
LAP3	-0.820968	8.67642	0.00186103	0.0239052
NFKBID	0.828308	7.30445	0.00186874	0.0239052
TMEM119	0.507819	5.22214	0.00186504	0.0239052
ZFYVE1	0.464427	7.0583	0.00186778	0.0239052
ZNF559	-0.596933	6.16024	0.00186492	0.0239052
SPATA2L	0.415167	5.92628	0.0018721	0.023932
OGFOD1	-0.556185	7.28929	0.00187912	0.0240055
CD177	1.87263	6.72892	0.00188255	0.0240146
SLC22A8	0.423829	5.08207	0.00188226	0.0240146
SYT5	0.446168	6.11284	0.00188365	0.0240146
TSEN54	-0.583695	6.72695	0.0018885	0.0240602
PCCA	-0.721726	5.83072	0.00189037	0.0240679
TSNAX	-0.420729	7.25465	0.00190077	0.0241839
ZNF10	-0.489082	5.61526	0.00190417	0.0242108
ZNF330	-0.531664	6.16954	0.00190545	0.0242108
AP5B1	0.606605	7.20638	0.00191803	0.024233
FAM98A	-0.750702	6.73713	0.00191127	0.024233
FBRS	0.712982	7.7874	0.00191873	0.024233
FOXJ1	0.421291	5.41919	0.00191541	0.024233
HIST1H2AM	-1.19394	6.6886	0.00191868	0.024233
MALT1	-0.551013	7.05268	0.00191768	0.024233
RPA1	-0.625063	7.63114	0.00190974	0.024233
VAMP5	-0.982558	7.98617	0.0019127	0.024233
VSTM2A	0.509226	5.08643	0.00191572	0.024233
CSNK1A1L	0.465538	5.73728	0.00192544	0.0242706
FAM122A	-0.351809	7.20198	0.00192361	0.0242706
TBC1D32	-0.811267	5.37917	0.00192585	0.0242706
ZKSCAN8	-0.629002	6.79963	0.00192685	0.0242706
IRGQ	0.341722	6.48976	0.00193288	0.0243141
SMYD2	-0.759705	7.09949	0.00193167	0.0243141
FAM26F	-1.21507	7.29038	0.00193511	0.0243259
ZNF827	-0.797886	6.26014	0.00193682	0.0243313
WNT9A	0.345757	5.59956	0.00194191	0.024379
ICAM2	-0.573814	8.22082	0.00194454	0.0243959
C16orf93	0.521022	5.01557	0.00195445	0.0244768
FGD2	-0.639839	7.44402	0.00195608	0.0244768
LAMA5	0.511599	5.62013	0.00195545	0.0244768
NOM1	-0.566295	5.71293	0.00195877	0.0244768
RP11-872D17.8	0.671774	4.76564	0.00195815	0.0244768
TBC1D30	0.857683	5.75638	0.001957	0.0244768
SQRDL	0.566288	9.45319	0.0019677	0.024556
ZNF280C	-0.697296	6.17234	0.00196697	0.024556
NSMCE4A	-0.704553	7.04852	0.00196907	0.0245569
DCBLD1	-0.884834	5.11711	0.0019718	0.0245747
A2M	-1.61276	7.24836	0.0019746	0.0245934
ADGRD2	0.39419	5.56007	0.0019775	0.024597
MMD	-1.12874	7.96257	0.00197667	0.024597
ZNF687	0.420988	7.51621	0.00198531	0.0246779
SMAD4	-0.383509	8.23798	0.00198674	0.0246795
ADGRA1	0.430827	5.83106	0.0019915	0.0247223
ADD3	-0.754382	8.236	0.00199808	0.0247877
CRELD1	-0.463864	6.11263	0.00199939	0.0247877
GABRB3	0.591471	3.99822	0.00200209	0.0247886
TSEN15	-0.627191	7.24017	0.00200193	0.0247886
ARMC8	-0.326493	7.77326	0.00200606	0.0248215
HLA-DMA	-0.759002	10.2733	0.00200816	0.0248312
GDF2	0.478325	4.91974	0.00201233	0.0248665
CNOT10	-0.460483	6.47011	0.00201703	0.0249084
GHDC	-0.358805	6.07703	0.00202174	0.0249484
UBTD2	0.542033	6.76028	0.00202291	0.0249484
PRELID1	0.590336	9.86501	0.00202888	0.0250057
ARFGAP3	0.512907	7.46023	0.00203119	0.0250156
CWF19L2	-0.4441	5.70433	0.00203316	0.0250156
FAM102A	-0.816084	8.20105	0.00203366	0.0250156
ARMC1	-0.620402	6.23494	0.00204236	0.0250899
BBC3	0.501277	6.02856	0.00204154	0.0250899
SLC25A45	-0.447963	6.46458	0.00204452	0.0251002
CHPT1	-0.92645	8.85949	0.00204845	0.0251308
ZNF512	-0.397595	6.8037	0.00204968	0.0251308
GPR32	0.335347	4.74728	0.00205865	0.0251367
LZTS1	0.450798	5.9404	0.0020559	0.0251367
MYO9A	-0.581412	6.39033	0.00205332	0.0251367
OR10P1	0.512562	5.18231	0.00205947	0.0251367
RGS13	-0.45597	3.7399	0.00205653	0.0251367
SERPINB1	0.585442	9.23064	0.00205855	0.0251367
ZNF165	0.427091	4.01476	0.00205523	0.0251367
CCT3	-0.644762	7.91045	0.00206772	0.0252211
RCN3	-0.358747	6.50359	0.0020711	0.0252298
ZSWIM4	0.56126	5.62763	0.00207091	0.0252298
CEP120	-0.501074	6.76723	0.0020857	0.0253749
GNG5	0.537233	8.77673	0.00208436	0.0253749
FBXO43	0.347455	3.35094	0.00209075	0.02542
HP1BP3	-0.395806	9.32167	0.00209295	0.0254303
ATXN10	-0.586252	8.90736	0.00209981	0.025481
FAM208B	-0.802863	6.95215	0.00209855	0.025481
ARRB2	0.517477	10.9287	0.002106	0.0255387
CCDC18	-0.534239	4.81633	0.00210728	0.0255387
CREB5	1.1636	7.68032	0.00211502	0.0255997
ZNF502	-0.881092	4.5536	0.00211401	0.0255997
AK2	-0.377404	8.34391	0.00212298	0.0256332
CNTD2	0.507809	5.58972	0.00211981	0.0256332
PCGF6	-0.57108	6.1301	0.00212556	0.0256332
PIK3C2A	-0.426771	8.22152	0.00212593	0.0256332
PRMT6	-0.798646	5.67581	0.00212432	0.0256332
TMEM65	-0.465752	6.62651	0.00212569	0.0256332
ASPRV1	1.14715	5.74333	0.00213098	0.025673
LGALSL	1.22165	7.85778	0.00213194	0.025673
GK2	0.313693	3.17439	0.00213492	0.0256924
ERCC6L2	-0.594093	6.95684	0.00213897	0.0257249
NUDT19	-0.629626	6.13486	0.00214169	0.0257411
GMDS	-0.701843	6.63435	0.00214785	0.0257987
DTX4	0.672724	6.22347	0.0021504	0.02581
ZNF320	-0.846227	4.63058	0.00215151	0.02581
ARL1	-0.725744	8.30155	0.00215418	0.0258157
PARN	-0.418821	7.72677	0.00215473	0.0258157
C2orf61	0.554542	5.00607	0.00215887	0.0258257
COG2	-0.654744	6.82882	0.0021624	0.0258257
HRH3	0.430436	5.84952	0.00216065	0.0258257
KLHL7	-0.398362	5.8375	0.00215701	0.0258257
NAA15	-0.569055	6.80161	0.00216211	0.0258257
TCTEX1D4	0.54458	6.2986	0.00216884	0.0258863
SYMPK	-0.370329	7.93197	0.00217735	0.0259715
MRPL10	-0.515554	6.74576	0.00218491	0.0260453
ZBTB20	-0.459936	7.30088	0.00218646	0.0260472
CCDC106	-0.400232	4.96411	0.00218876	0.0260531
SF3A3	-0.504089	8.34026	0.0021897	0.0260531
AKT3	-0.645535	7.4423	0.00219423	0.0260905
ALKBH8	-0.607185	5.41731	0.00219766	0.026109
MYOCD	0.345381	4.19203	0.00219855	0.026109
NSL1	-0.52286	8.64879	0.00220689	0.0261916
GDPD1	-0.755768	6.03686	0.00221111	0.0262187
SLPI	2.38806	7.09364	0.0022123	0.0262187
TEX33	0.344245	4.74466	0.00221472	0.0262187
UBA5	-0.794315	5.38884	0.00221456	0.0262187
VWA9	-0.498613	6.92509	0.00221865	0.0262487
GFRA2	-0.715337	5.47087	0.00222529	0.0262801
HIST2H3PS2	-1.10322	6.07014	0.00222548	0.0262801
SMYD4	-0.68314	6.63919	0.00222546	0.0262801
PHC3	-0.331805	9.50033	0.00223262	0.0263152
SCGB1D2	0.449766	4.13882	0.00223173	0.0263152
STYX	-0.629296	7.91793	0.00223054	0.0263152
MBOAT7	1.27755	8.6995	0.00224008	0.0263866
PNLIPRP3	0.296441	3.36164	0.00225114	0.0265003
ANKRD46	-0.608694	6.36785	0.00225882	0.0265671
SLC25A4	-0.489293	5.08405	0.00225962	0.0265671
CEP78	-0.663772	6.67048	0.00226105	0.0265674
C1GALT1	-0.52154	7.84645	0.00226699	0.0265934
CNOT3	0.473866	7.80737	0.00226669	0.0265934
DPY19L4	-0.729948	5.80763	0.00226796	0.0265934
GPRASP1	-0.491811	5.38534	0.0022689	0.0265934
CANT1	0.59888	7.05313	0.00227289	0.0266072
CDK5RAP1	-0.493568	6.0479	0.00227179	0.0266072
UBE2D3	0.441713	9.01315	0.00227512	0.0266167
CHMP7	-0.539714	7.43762	0.00227872	0.0266424
B3GNT4	0.367486	4.09755	0.00228108	0.0266536
OR10G9	0.376873	5.27521	0.00229014	0.0266769
PEX12	-0.457838	5.85912	0.0022895	0.0266769
RP11-96O20.4	0.499087	9.17628	0.00228895	0.0266769
SMTNL2	0.353818	5.04568	0.00229296	0.0266769
TMEM135	-0.633217	6.9028	0.00228786	0.0266769
TMEM184B	0.677201	7.61825	0.00229192	0.0266769
UBA7	-0.607174	7.78379	0.00229069	0.0266769
ST8SIA5	0.324396	5.16824	0.00229632	0.0266995
GHRL	0.734466	5.83231	0.00229831	0.0267062
FUT7	0.473265	5.46577	0.00230143	0.0267096
VTI1B	-0.743086	8.63196	0.0023008	0.0267096
AHR	-0.451603	9.02319	0.00230755	0.0267642
BCL2A1	1.14943	8.98676	0.00231546	0.0268215
CLDN11	0.438866	5.71629	0.00231675	0.0268215
DNAJB1	1.11474	7.37592	0.00231456	0.0268215
PLA2G4A	-0.816096	5.24761	0.00232771	0.0269319
MME	1.14695	7.79821	0.00233049	0.0269475
HOXA13	0.431321	4.6619	0.00233485	0.0269814
IMMP2L	-0.634771	5.17682	0.00233946	0.0269852
PDCL	-0.386624	5.78607	0.00233835	0.0269852
TSN	-0.516343	6.69313	0.00233905	0.0269852
MNS1	-0.758411	4.44941	0.00234309	0.0269941
TMEM121	0.386989	5.25626	0.00234239	0.0269941
P2RX2	0.473918	5.82466	0.00235184	0.0270619
STXBP4	-0.62963	5.56017	0.00235049	0.0270619
CLCN7	0.49516	8.11758	0.00237644	0.0271666
MGAM2	0.931941	5.17934	0.00236851	0.0271666
MPHOSPH9	-0.794855	7.15756	0.00236566	0.0271666
NDUFB8	-0.526964	8.20804	0.00237037	0.0271666
NLRC3	-0.678768	6.44597	0.00237086	0.0271666
NUCKS1	-0.669118	7.24217	0.00236746	0.0271666
PALM	0.438882	5.75134	0.00237816	0.0271666
RAB39A	-0.574112	5.40838	0.00237819	0.0271666
SCN5A	0.464036	5.06996	0.0023765	0.0271666
TUBE1	-0.720427	5.97594	0.00237783	0.0271666
WDR61	-0.474359	6.33885	0.00236279	0.0271666
ZNF490	-0.578876	7.27376	0.00237356	0.0271666
HOXD11	0.471053	5.57186	0.00238284	0.0272033
QRICH1	-0.409095	8.36097	0.00238593	0.027222
ZNF441	-0.738055	4.87557	0.00238766	0.0272254
ARGLU1	-0.5549	8.28761	0.00239755	0.0273216
TRPV3	0.293545	4.93483	0.00240742	0.0274103
ZNF232	-0.789663	5.0616	0.00240823	0.0274103
ZFYVE16	0.553705	7.87526	0.00241199	0.0274366
CHAF1B	0.42303	4.88517	0.00241636	0.0274532
LDHB	-0.801745	8.27678	0.00241623	0.0274532
DNAJC15	-0.990574	7.9882	0.00242766	0.0275155
PARP12	-0.709696	9.33371	0.00242713	0.0275155
PLAA	-0.425856	7.50913	0.00242499	0.0275155
TNFRSF10A	0.43841	6.58924	0.002424	0.0275155
SLC22A13	0.435077	5.07495	0.00243188	0.0275467
NUP88	-0.709139	7.84538	0.00243795	0.0275824
RC3H1	0.44074	9.07712	0.00243687	0.0275824
HAUS6	-0.44241	5.73447	0.00244642	0.0276505
LAS1L	-0.47396	6.54249	0.0024469	0.0276505
RND1	0.4988	4.52399	0.00245581	0.0277308
TTC14	-0.640712	8.1866	0.00245694	0.0277308
ZHX3	-0.398234	5.67171	0.00245993	0.027748
AIPL1	0.377559	5.3588	0.00246401	0.0277609
C9orf171	0.467263	4.66192	0.00246393	0.0277609
ARL5A	-0.474443	8.48997	0.00247209	0.0277706
CKM	0.520324	5.63551	0.00246844	0.0277706
MAP3K11	0.596204	8.06047	0.00247222	0.0277706
MCCC2	-0.613526	6.15104	0.00246976	0.0277706
NBPF1	-1.31093	7.5997	0.00246671	0.0277706
ACSM3	-0.500035	4.96873	0.00247991	0.0278217
PMS2	-0.688174	5.35797	0.00247957	0.0278217
SLC7A11	1.53189	5.82232	0.00248118	0.0278217
IPO8	-0.453479	6.51432	0.00248764	0.0278632
PTGIS	0.363449	5.11959	0.00248784	0.0278632
FRAT2	0.888052	8.31548	0.00249266	0.027887
TAF4B	-0.584559	5.86955	0.00249291	0.027887
RAVER2	-0.379934	5.0631	0.00249553	0.0278998
ADGRB1	0.564499	6.13656	0.00250558	0.0279026
CTC-273B12.7	0.409484	8.15581	0.00250549	0.0279026
KLHL2	0.898599	7.04388	0.00250087	0.0279026
LCE3B	0.401295	7.28893	0.00250637	0.0279026
NECAB3	0.414734	6.66152	0.00250887	0.0279026
NMT1	-0.494154	8.54025	0.00250452	0.0279026
PALB2	-0.513203	6.53508	0.00249841	0.0279026
PLA2G15	-1.13857	7.98613	0.0025094	0.0279026
STX1B	0.449052	5.24391	0.00251055	0.0279026
TATDN3	-0.498687	7.49032	0.00250539	0.0279026
DDX1	-0.697338	7.4975	0.00251489	0.0279229
ELP4	-0.579535	6.75256	0.00252085	0.0279229
FBXW4	-0.464443	6.81111	0.0025182	0.0279229
IFITM5	0.433119	4.79929	0.00251912	0.0279229
MAK16	-0.455589	6.61051	0.00252125	0.0279229
RECK	-0.488739	5.55449	0.0025169	0.0279229
FNDC3B	0.6706	10.3176	0.0025268	0.0279517
PRR13	0.475181	6.86659	0.00252638	0.0279517
FAM71F2	0.462106	4.77758	0.00252976	0.0279517
KRT39	0.40717	4.5021	0.00252933	0.0279517
SEMA4B	0.705103	7.73763	0.00253308	0.0279719
BDKRB2	0.407054	5.45016	0.00253939	0.0279852
NODAL	0.352083	4.5027	0.00254184	0.0279852
PRKDC	-0.592668	6.89905	0.00254613	0.0279852
RCAN1	-0.514033	6.66115	0.00254191	0.0279852
RMND1	-0.606341	5.6723	0.00254375	0.0279852
VGF	0.385749	5.19539	0.00254609	0.0279852
WDR92	-0.553981	6.30276	0.00254603	0.0279852
ZZZ3	-0.884086	7.33526	0.00254043	0.0279852
SLC25A52	0.465837	4.6936	0.00254978	0.0280091
AFTPH	0.492162	8.88827	0.00255697	0.0280223
BCL6	1.17854	10.1669	0.00255941	0.0280223
KTN1	-0.548509	6.62143	0.0025646	0.0280223
LIN52	-0.58544	5.8093	0.00256121	0.0280223
NAPEPLD	-0.654089	5.53934	0.00256582	0.0280223
NOL10	-0.499536	6.75824	0.00256328	0.0280223
PNMAL2	0.335083	4.59073	0.00256148	0.0280223
RYK	-0.614758	7.88085	0.00255782	0.0280223
TMC6	-0.392145	7.56977	0.00256149	0.0280223
TRIM74	-0.726112	6.04435	0.0025596	0.0280223
ZRANB3	-0.532836	4.53801	0.00256906	0.0280415
CT83	0.420009	5.1002	0.0025725	0.028046
DTD1	-0.433971	5.73681	0.002576	0.028046
SULT2B1	0.30846	5.21982	0.00257683	0.028046
SULT6B1	0.463603	4.87484	0.00257473	0.028046
ZFP62	-0.547841	6.76205	0.00257838	0.028046
ZNF275	-0.386619	6.71292	0.00257795	0.028046
PDCD7	-0.548952	6.5367	0.00258512	0.0280969
RAB5A	0.656365	8.37928	0.00258604	0.0280969
MGAT5	-0.485831	7.55496	0.00258848	0.0281074
SRI	-0.594493	9.3493	0.00259262	0.0281361
MUC16	0.328277	5.29955	0.00259477	0.0281433
KLC3	0.56338	5.60652	0.00260483	0.02822
RP11-26J3.4	-0.840433	5.31853	0.00260413	0.02822
CAMTA2	0.555829	7.52766	0.0026094	0.028221
FECH	-1.016	8.50714	0.00260882	0.028221
GRK7	0.35209	4.53323	0.00260733	0.028221
C6orf1	0.530137	6.36493	0.00261106	0.0282227
CCDC71L	0.693949	6.94822	0.00261693	0.02827
AGL	-0.670657	6.27615	0.002626	0.0283139
CEP192	-0.629851	7.1232	0.00262447	0.0283139
CXCL16	0.683963	9.48595	0.00262848	0.0283139
GATAD1	-0.540741	7.80515	0.00262569	0.0283139
IL17A	0.548282	4.1732	0.00262766	0.0283139
HKR1	-0.503299	5.85648	0.00263647	0.0283675
SERPINA3	0.482692	4.4982	0.00263587	0.0283675
CCM2L	0.587475	5.66718	0.00265873	0.0285739
NR6A1	0.566169	5.85197	0.00266098	0.0285739
NUP35	-0.408585	5.86306	0.00266571	0.0285739
RGS10	-0.682797	7.98255	0.00266001	0.0285739
RNF183	0.363453	4.87308	0.00266618	0.0285739
STK10	0.439015	9.13105	0.00266623	0.0285739
ZNF41	-0.471959	5.97569	0.00266477	0.0285739
FOSL2	0.983186	9.11476	0.00267772	0.0286807
FMN1	-0.574859	6.16315	0.00268163	0.0286812
TECPR2	1.43254	7.33389	0.00268232	0.0286812
WDR3	-0.596209	4.97666	0.00268149	0.0286812
SLC46A1	-0.744914	6.86233	0.00268733	0.0287023
ZSWIM8	0.523252	7.60229	0.00268645	0.0287023
RNFT1	0.484185	7.74264	0.00269365	0.0287471
SKIV2L2	-0.530478	6.93881	0.00269456	0.0287471
HEATR5A	-0.434195	6.88759	0.0026981	0.0287537
HRK	0.712176	6.68995	0.00269823	0.0287537
NAA30	-0.56698	6.67702	0.00270036	0.0287602
ZDHHC22	0.397777	4.29505	0.00270189	0.0287603
GARS	0.505235	7.82875	0.00271123	0.0288272
HES7	0.492475	5.3543	0.00271003	0.0288272
MMS22L	-0.749227	5.40963	0.00271462	0.0288471
ADAMTSL2	0.374724	5.90078	0.00272978	0.0289133
CLNK	-0.763402	4.74139	0.00273018	0.0289133
PRAME	0.39638	4.54663	0.00273157	0.0289133
RAD50	-0.760041	7.20074	0.00272884	0.0289133
RPS10-NUDT3	-0.485549	8.20303	0.00272607	0.0289133
TP53INP2	0.559558	6.96354	0.00272248	0.0289133
ZNF623	-0.432672	6.75884	0.00272862	0.0289133
FOSB	0.694039	5.94249	0.00273364	0.028919
IL23A	0.527922	5.2435	0.00273788	0.0289477
OTUB2	0.418296	5.20234	0.00273989	0.0289528
HOOK2	0.360258	5.56618	0.00274527	0.028967
TAS2R40	0.369234	4.06173	0.00274379	0.028967
ZNF614	-0.690538	5.91285	0.00274584	0.028967
CHD5	0.419222	5.14971	0.00275423	0.0290393
ZDHHC14	-0.715945	6.81436	0.00275594	0.0290411
ACY1	-0.648525	6.42349	0.00275761	0.0290425
ACP1	-0.637356	7.66625	0.00276101	0.0290441
ARL8B	0.321116	9.19245	0.00276166	0.0290441
BRD2	0.365756	8.76633	0.00276699	0.0290441
CKAP5	-0.773691	6.71814	0.00276595	0.0290441
PHF13	0.440004	6.56909	0.00276313	0.0290441
RGS7BP	0.389498	4.67547	0.00276445	0.0290441
C3orf38	-0.556921	8.24516	0.0027826	0.0291918
NCR3LG1	0.900636	5.48474	0.00279457	0.0293011
IFT74	-0.505783	5.20061	0.00279661	0.0293062
LAX1	-0.80447	6.09929	0.00280055	0.0293313
AP000350.10	0.59102	8.61137	0.00281749	0.029476
UROS	-0.60756	6.88177	0.00281607	0.029476
KIAA0020	-0.698159	5.85036	0.00282314	0.0295188
C5	-0.493787	4.67714	0.00283135	0.0295295
DEFB116	0.363636	4.09745	0.00283189	0.0295295
H2AFV	-0.421027	6.99963	0.00282989	0.0295295
IQCK	-0.897053	4.84559	0.00282963	0.0295295
ZBTB24	-0.509782	7.12765	0.00283198	0.0295295
TNNI2	0.503926	4.98235	0.0028342	0.0295363
ATMIN	-0.616062	8.51191	0.00284415	0.0295957
MDN1	-0.657401	6.05658	0.00284151	0.0295957
MYL7	0.425125	5.1715	0.0028446	0.0295957
TSSK1B	0.334413	4.21083	0.00284674	0.0296017
AASDHPPT	-0.559853	6.76613	0.002849	0.0296089
EP300	0.382785	8.42413	0.00285429	0.0296475
RHOBTB3	-0.741344	5.98953	0.00285755	0.0296651
PLB1	0.980365	6.82165	0.00285984	0.0296727
ARL11	0.580864	6.96929	0.00286944	0.0297559
MPO	0.454717	5.13208	0.00287557	0.0297918
PVRL4	0.458234	5.71111	0.00287606	0.0297918
SSB	-0.677142	7.96109	0.00287839	0.0297996
MRPS35	-0.867498	6.23616	0.0028836	0.0298046
MTHFS	1.12311	7.03084	0.00288099	0.0298046
OPHN1	-0.693131	5.02695	0.00288298	0.0298046
HEATR3	-0.450265	6.48179	0.00288631	0.0298163
LYPD8	0.437802	5.26176	0.00289322	0.0298387
SEC22A	-0.496778	6.80345	0.00289106	0.0298387
SYNJ2BP-COX16	-0.581069	7.45817	0.00289304	0.0298387
ZC3H8	-0.662617	5.76325	0.00289969	0.0298891
TDRD9	0.735017	4.4299	0.00290766	0.029955
PITHD1	-0.979546	7.0932	0.0029094	0.0299565
MSL1	0.605639	8.22826	0.00291768	0.0300254
TCF15	0.321923	5.51073	0.00292061	0.0300291
UNC13D	0.548687	8.78538	0.00292121	0.0300291
ARMC10	-0.393475	7.51705	0.00292769	0.0300303
MCCC1	-0.496899	6.32197	0.00292482	0.0300303
SLC2A8	-0.572903	6.85525	0.00292741	0.0300303
UPK2	0.342088	5.33762	0.00292647	0.0300303
APPL1	-0.479207	8.56785	0.00293136	0.0300516
SFMBT2	-0.598692	8.15034	0.00293716	0.0300784
UBE2N	-0.434497	6.21295	0.00293687	0.0300784
INTS12	-0.400424	5.57703	0.00294804	0.0301735
FRG1BP	-1.07149	7.30384	0.0029532	0.0301773
GNB3	0.38906	5.75965	0.00295216	0.0301773
NRIP3	0.99868	5.35975	0.00295008	0.0301773
DLG3	-0.493795	4.95985	0.00295497	0.030179
VPS72	-0.536542	6.94218	0.00296102	0.0302245
CD1B	-0.604152	4.02625	0.00296267	0.0302249
INSC	0.475324	4.78613	0.00296909	0.0302741
CWC27	-0.62979	6.15325	0.00297133	0.0302806
CD27	-0.985691	8.15729	0.00297634	0.030298
DENND5A	0.878041	9.09493	0.00297784	0.030298
SYCE1	0.349238	4.38542	0.00297678	0.030298
BTAF1	-0.461293	7.85905	0.00298111	0.0302989
SLC12A9	0.807368	7.53823	0.00298114	0.0302989
OR4D2	0.36043	4.14404	0.00298871	0.0303595
SCML1	-0.708971	5.88561	0.00299738	0.0304312
FAM228A	0.346304	4.02291	0.00300011	0.0304426
TNFRSF9	0.809422	6.63181	0.00300725	0.0304987
CTSZ	-0.738301	10.0637	0.00301913	0.0305648
MAP2K5	-0.709882	6.63561	0.00301821	0.0305648
TBCCD1	-0.356498	6.65341	0.00302136	0.0305648
ZNF571	-0.485943	5.46156	0.00301598	0.0305648
ZNF75A	-0.488721	7.56799	0.00302186	0.0305648
HCK	0.807477	10.2509	0.0030325	0.0306354
LIX1	0.297077	4.15045	0.00303566	0.0306354
PELP1	-0.407708	6.8059	0.00303444	0.0306354
RPSA	-0.764169	6.38139	0.00303826	0.0306354
S100A10	0.541162	8.70653	0.00303418	0.0306354
TAS2R3	-0.663751	5.19111	0.00303857	0.0306354
XXbac-BPG32J3.20	0.311287	6.63237	0.00304575	0.0306914
ACTR6	-0.629464	4.94943	0.00304936	0.0307114
ST3GAL6	0.541504	7.41375	0.0030574	0.030776
HDAC11	-0.479077	5.58629	0.00306095	0.0307918
TBCA	-0.538838	6.75489	0.00306223	0.0307918
SESN3	-0.722624	6.80408	0.00306439	0.0307971
TLE3	0.654588	9.4046	0.00306812	0.0308182
ZNF551	-0.407999	5.30968	0.00307173	0.030838
NANOS3	0.382817	6.33684	0.00307891	0.0308849
RNF216	-0.370553	7.92817	0.00307967	0.0308849
PIM3	0.637838	7.00931	0.00308164	0.0308883
GNB2L1	-0.481876	11.2738	0.00309239	0.0309796
IL16	-0.508668	8.33642	0.00309458	0.0309851
ZC4H2	-0.512581	5.70629	0.00309766	0.0309995
FRG2B	0.586887	4.53081	0.00310415	0.0310481
KRBOX4	-0.497491	6.79033	0.00310715	0.0310617
TNIP1	1.06571	8.53511	0.00311013	0.0310749
ARHGAP35	-0.522161	6.66924	0.003113	0.0310872
RHOQ	0.608918	6.6691	0.00311752	0.0311159
BORA	-0.535904	5.87459	0.00311998	0.031124
NLK	-0.578674	7.78728	0.00312543	0.0311619
NDUFA9	-0.669299	7.3773	0.00313155	0.0312065
ELMOD2	-0.490638	6.33233	0.00313482	0.0312226
ARHGAP9	0.667092	8.7038	0.0031383	0.0312408
BRI3	0.465348	10.1524	0.00314747	0.0313156
ALPL	2.30486	8.32335	0.00315406	0.0313591
CMPK1	-0.775852	8.49643	0.00315516	0.0313591
MTMR8	-0.531901	5.15166	0.0031569	0.0313599
ADI1	-0.532733	7.13645	0.00316175	0.0313915
DCAF4	-0.594337	6.291	0.00317644	0.0315043
VSTM4	0.388338	4.74968	0.00317639	0.0315043
HSPA2	0.94148	5.4208	0.00318854	0.0316077
CD151	0.781099	7.75057	0.00319473	0.0316516
CENPP	-0.567998	5.95311	0.00319632	0.0316516
MAP3K2	0.547833	7.61806	0.00319859	0.0316575
TATDN1	-0.692001	5.71039	0.00320064	0.0316612
ANXA5	0.468878	9.95036	0.00320544	0.0316755
CTDP1	0.43074	7.1769	0.00320391	0.0316755
AL592183.1	-1.29926	6.41756	0.00322234	0.0317926
NMRK1	-0.757523	5.58465	0.00322066	0.0317926
ZSCAN1	0.437594	6.09816	0.00322115	0.0317926
SLA2	-0.753106	6.85435	0.00322402	0.0317926
BRE	0.481304	8.15822	0.0032292	0.0318105
COX10	-0.639169	7.00525	0.00322824	0.0318105
STX12	-0.354751	8.16795	0.00323409	0.031842
TXNRD1	0.562894	7.75567	0.00323641	0.0318483
RAB13	0.515247	6.66752	0.00323923	0.0318594
PREPL	-0.641667	7.55826	0.0032464	0.0318967
ZNF234	-0.457004	5.71269	0.00324501	0.0318967
FCRL3	-1.39832	7.55053	0.00324984	0.031914
FHL3	0.749144	7.94079	0.00325342	0.0319325
NTSR1	0.51824	5.69039	0.00326233	0.0320033
TCF4	-0.664142	8.96292	0.00327023	0.0320642
IFNA16	0.492017	3.66443	0.00328159	0.0320807
NUMA1	-0.363944	7.72675	0.00328154	0.0320807
PUS7	-0.493003	4.81971	0.003275	0.0320807
SEC14L1	1.03793	9.21374	0.0032821	0.0320807
TALDO1	0.484271	9.63717	0.00328099	0.0320807
ZC3HC1	-0.451595	5.54254	0.00328163	0.0320807
YLPM1	-0.474061	7.05592	0.00328985	0.0321399
TMEM43	0.481899	8.52307	0.00329358	0.0321596
CPEB3	-0.481977	5.16786	0.00330389	0.0322437
ICA1	-0.731003	5.32997	0.00330847	0.0322716
DHRS3	-0.858329	7.18974	0.00331626	0.0322976
DLD	-0.407519	7.28592	0.00331292	0.0322976
FHOD1	0.439141	6.16745	0.0033162	0.0322976
PDX1	0.344322	5.64583	0.00332036	0.0323209
TMEM88	1.1772	7.04909	0.00332565	0.0323557
TLR7	-1.18571	7.48027	0.00332754	0.0323574
PPP1R27	0.368225	4.9344	0.00333475	0.0323942
UBP1	-0.396477	7.76364	0.00333389	0.0323942
ARL13B	-0.408684	5.31729	0.00333911	0.0324199
ACCS	-0.801848	6.15339	0.00334812	0.0324241
ENTPD2	0.447049	5.86347	0.00334561	0.0324241
TMPO	-0.619893	7.28103	0.00334701	0.0324241
ZNF124	-0.675036	4.91296	0.00334399	0.0324241
ZNF555	-0.535748	5.48909	0.00334527	0.0324241
C9orf173	0.458346	5.57398	0.00335895	0.0324789
CCDC114	0.355658	4.94096	0.00336097	0.0324789
CECR6	0.441208	6.54885	0.00335871	0.0324789
FARSB	-0.645054	7.58283	0.00336237	0.0324789
IDNK	-0.580644	6.32449	0.00335923	0.0324789
NDNF	0.428697	4.41788	0.00336796	0.0325162
NBEAL1	-0.478751	5.74334	0.00337453	0.0325365
SLC35D1	-0.602352	5.3881	0.00337255	0.0325365
SNX2	-0.704151	8.93297	0.00337522	0.0325365
SLC38A9	-0.531084	6.90859	0.00337706	0.0325376
NICN1	-0.409037	7.6086	0.00338203	0.0325689
POC5	-0.530211	6.96456	0.0033872	0.032602
MEX3C	-0.515012	8.04552	0.00339121	0.0326074
PRAC1	0.43826	4.63881	0.00338997	0.0326074
SLC39A1	0.496877	6.37972	0.003397	0.0326465
ZNF461	-0.553792	5.0422	0.00340541	0.0327106
ALKBH4	0.393812	5.42458	0.00340928	0.0327312
ECEL1	0.349243	5.83082	0.00341243	0.0327448
FAM151B	0.559535	5.95655	0.0034237	0.0327531
MATN4	0.412247	5.38103	0.00342269	0.0327531
MBNL1	-0.466042	11.1941	0.00341944	0.0327531
OSBPL3	-0.697654	7.79375	0.00342149	0.0327531
TMEM45A	0.712922	4.89095	0.00342362	0.0327531
ZNF75D	-0.346432	5.51008	0.00342184	0.0327531
S100A13	-0.662959	5.04033	0.00342818	0.0327793
FRMD4B	-0.859252	6.74311	0.00343005	0.0327807
FAH	-0.938552	6.3767	0.0034352	0.0328133
DYNLL2	-0.545427	7.27366	0.00344124	0.0328543
DDHD2	-0.535192	7.10508	0.00345364	0.0329395
RIPK4	0.349814	4.83846	0.0034522	0.0329395
CLVS1	0.336924	4.83364	0.00345692	0.0329494
KIF2A	-0.735118	8.22843	0.00345817	0.0329494
OTUD6B	-0.630023	7.10173	0.00346205	0.0329531
TICAM1	0.553158	6.82589	0.00346202	0.0329531
MBTPS2	-0.696373	7.13898	0.00346783	0.0329915
FAM104B	-0.579603	5.36355	0.00346995	0.0329951
CYP2A7	0.478441	6.89339	0.00347894	0.0329976
DNASE1L2	0.354581	5.98737	0.00347449	0.0329976
IKBKAP	-0.648068	6.57066	0.00347885	0.0329976
NFAT5	0.637025	8.4962	0.0034744	0.0329976
PPM1N	0.839432	7.42909	0.00347849	0.0329976
ST3GAL5	-0.971624	7.00875	0.0034882	0.0330687
GPRIN2	0.481255	5.10154	0.0034959	0.0331252
C5AR2	0.847377	7.46502	0.00349862	0.0331343
LONP1	0.37439	6.28505	0.00350076	0.033138
MARCH11	0.446665	4.09073	0.00350475	0.0331592
NIPSNAP1	-0.362597	6.74364	0.00350936	0.0331861
EPB41L2	-1.07817	6.99443	0.00351827	0.0332371
[truncated: 16,895 more rows]
